# Supplementary material for: Implementation and Performance Evaluation of a Bivariate Cut-HDMR Metamodel for Semiconductor Packaging Design Problems with a Large Number of Input Variables
Source: Materials (Basel). 2021 Aug 17;14(16):4619. doi: 10.3390/ma14164619 (PMC8400015; doi:10.3390/ma14164619)
Supplement: Supplementary file 1 [file materials-14-04619-s001.zip › Supplementary Material.xlsx]

## Sheet: Bivariate Cut-HDMR sample point
Bivariate Cut-HDMR sample points
	#	EMC thickness (mm)	Substrate thickness (mm)	1st chip thickness (mm)	2nd chip thickness (mm)	1st DAF thickness (mm)	2nd DAF thickness (mm)	EMC CTE above Tg (ppm/°C)	Substrate CTE (ppm/°C)	Substrate modulus (GPa)	Half of PKG width and length (mm)	Warpage (μm)
Mean sample point	1	0.55	0.23	0.0625	0.0625	0.0225	0.015	36	15	17.5	7.5	5.00089
Univariate sample points	1	0.25	0.23	0.0625	0.0625	0.0225	0.015	36	15	17.5	7.5	134.468
	2	0.85	0.23	0.0625	0.0625	0.0225	0.015	36	15	17.5	7.5	-74.6725
	3	0.55	0.12	0.0625	0.0625	0.0225	0.015	36	15	17.5	7.5	-73.2372
	4	0.55	0.34	0.0625	0.0625	0.0225	0.015	36	15	17.5	7.5	34.1539
	5	0.55	0.23	0.05	0.0625	0.0225	0.015	36	15	17.5	7.5	-4.4648
	6	0.55	0.23	0.075	0.0625	0.0225	0.015	36	15	17.5	7.5	13.01
	7	0.55	0.23	0.0625	0.05	0.0225	0.015	36	15	17.5	7.5	-0.943826
	8	0.55	0.23	0.0625	0.075	0.0225	0.015	36	15	17.5	7.5	10.2407
	9	0.55	0.23	0.0625	0.0625	0.02	0.015	36	15	17.5	7.5	4.01189
	10	0.55	0.23	0.0625	0.0625	0.025	0.015	36	15	17.5	7.5	6.02896
	11	0.55	0.23	0.0625	0.0625	0.0225	0.01	36	15	17.5	7.5	4.55957
	12	0.55	0.23	0.0625	0.0625	0.0225	0.02	36	15	17.5	7.5	5.82576
	13	0.55	0.23	0.0625	0.0625	0.0225	0.015	36	12	17.5	7.5	-26.9837
	14	0.55	0.23	0.0625	0.0625	0.0225	0.015	36	18	17.5	7.5	36.7974
	15	0.55	0.23	0.0625	0.0625	0.0225	0.015	36	15	7.5	7.5	-53.943
	16	0.55	0.23	0.0625	0.0625	0.0225	0.015	36	15	27.5	7.5	27.4528
	17	0.55	0.23	0.0625	0.0625	0.0225	0.015	25	15	17.5	7.5	47.3883
	18	0.55	0.23	0.0625	0.0625	0.0225	0.015	47	15	17.5	7.5	-36.0481
	19	0.55	0.23	0.0625	0.0625	0.0225	0.015	36	15	17.5	7	6.47443
	20	0.55	0.23	0.0625	0.0625	0.0225	0.015	36	15	17.5	8	2.14183
Bivariate sample points	1	0.25	0.12	0.0625	0.0625	0.0225	0.015	36	15	17.5	7.5	109.909
	2	0.25	0.34	0.0625	0.0625	0.0225	0.015	36	15	17.5	7.5	113.229
	3	0.85	0.12	0.0625	0.0625	0.0225	0.015	36	15	17.5	7.5	-132.34
	4	0.85	0.34	0.0625	0.0625	0.0225	0.015	36	15	17.5	7.5	-34.0864
	5	0.25	0.23	0.05	0.0625	0.0225	0.015	36	15	17.5	7.5	132.516
	6	0.25	0.23	0.075	0.0625	0.0225	0.015	36	15	17.5	7.5	134.017
	7	0.85	0.23	0.05	0.0625	0.0225	0.015	36	15	17.5	7.5	-80.4902
	8	0.85	0.23	0.075	0.0625	0.0225	0.015	36	15	17.5	7.5	-69.0846
	9	0.25	0.23	0.0625	0.05	0.0225	0.015	36	15	17.5	7.5	136.405
	10	0.25	0.23	0.0625	0.075	0.0225	0.015	36	15	17.5	7.5	131.95
	11	0.85	0.23	0.0625	0.05	0.0225	0.015	36	15	17.5	7.5	-78.7739
	12	0.85	0.23	0.0625	0.075	0.0225	0.015	36	15	17.5	7.5	-70.5338
	13	0.25	0.23	0.0625	0.0625	0.02	0.015	36	15	17.5	7.5	134.828
	14	0.25	0.23	0.0625	0.0625	0.025	0.015	36	15	17.5	7.5	134.057
	15	0.85	0.23	0.0625	0.0625	0.02	0.015	36	15	17.5	7.5	-75.3256
	16	0.85	0.23	0.0625	0.0625	0.025	0.015	36	15	17.5	7.5	-73.93
	17	0.25	0.23	0.0625	0.0625	0.0225	0.01	36	15	17.5	7.5	136.067
	18	0.25	0.23	0.0625	0.0625	0.0225	0.02	36	15	17.5	7.5	133.007
	19	0.85	0.23	0.0625	0.0625	0.0225	0.01	36	15	17.5	7.5	-74.9488
	20	0.85	0.23	0.0625	0.0625	0.0225	0.02	36	15	17.5	7.5	-73.8903
	21	0.25	0.23	0.0625	0.0625	0.0225	0.015	36	12	17.5	7.5	91.5633
	22	0.25	0.23	0.0625	0.0625	0.0225	0.015	36	18	17.5	7.5	176.805
	23	0.85	0.23	0.0625	0.0625	0.0225	0.015	36	12	17.5	7.5	-94.0087
	24	0.85	0.23	0.0625	0.0625	0.0225	0.015	36	18	17.5	7.5	-54.8753
	25	0.25	0.23	0.0625	0.0625	0.0225	0.015	36	15	7.5	7.5	106.149
	26	0.25	0.23	0.0625	0.0625	0.0225	0.015	36	15	27.5	7.5	140.845
	27	0.85	0.23	0.0625	0.0625	0.0225	0.015	36	15	7.5	7.5	-119.894
	28	0.85	0.23	0.0625	0.0625	0.0225	0.015	36	15	27.5	7.5	-52.9025
	29	0.25	0.23	0.0625	0.0625	0.0225	0.015	25	15	17.5	7.5	149.57
	30	0.25	0.23	0.0625	0.0625	0.0225	0.015	47	15	17.5	7.5	119.537
	31	0.85	0.23	0.0625	0.0625	0.0225	0.015	25	15	17.5	7.5	-23.5347
	32	0.85	0.23	0.0625	0.0625	0.0225	0.015	47	15	17.5	7.5	-124.322
	33	0.25	0.23	0.0625	0.0625	0.0225	0.015	36	15	17.5	7	118.619
	34	0.25	0.23	0.0625	0.0625	0.0225	0.015	36	15	17.5	8	129.418
	35	0.85	0.23	0.0625	0.0625	0.0225	0.015	36	15	17.5	7	-70.1132
	36	0.85	0.23	0.0625	0.0625	0.0225	0.015	36	15	17.5	8	-74.6786
	37	0.55	0.12	0.05	0.0625	0.0225	0.015	36	15	17.5	7.5	-83.8472
	38	0.55	0.12	0.075	0.0625	0.0225	0.015	36	15	17.5	7.5	-62.612
	39	0.55	0.34	0.05	0.0625	0.0225	0.015	36	15	17.5	7.5	27.0385
	40	0.55	0.34	0.075	0.0625	0.0225	0.015	36	15	17.5	7.5	40.3144
	41	0.55	0.12	0.0625	0.05	0.0225	0.015	36	15	17.5	7.5	-82.153
	42	0.55	0.12	0.0625	0.075	0.0225	0.015	36	15	17.5	7.5	-64.3285
	43	0.55	0.34	0.0625	0.05	0.0225	0.015	36	15	17.5	7.5	30.4314
	44	0.55	0.34	0.0625	0.075	0.0225	0.015	36	15	17.5	7.5	37.186
	45	0.55	0.12	0.0625	0.0625	0.02	0.015	36	15	17.5	7.5	-75.6237
	46	0.55	0.12	0.0625	0.0625	0.025	0.015	36	15	17.5	7.5	-70.4958
	47	0.55	0.34	0.0625	0.0625	0.02	0.015	36	15	17.5	7.5	33.9196
	48	0.55	0.34	0.0625	0.0625	0.025	0.015	36	15	17.5	7.5	34.2878
	49	0.55	0.12	0.0625	0.0625	0.0225	0.01	36	15	17.5	7.5	-74.5966
	50	0.55	0.12	0.0625	0.0625	0.0225	0.02	36	15	17.5	7.5	-71.3147
	51	0.55	0.34	0.0625	0.0625	0.0225	0.01	36	15	17.5	7.5	34.2045
	52	0.55	0.34	0.0625	0.0625	0.0225	0.02	36	15	17.5	7.5	34.0585
	53	0.55	0.12	0.0625	0.0625	0.0225	0.015	36	12	17.5	7.5	-99.2011
	54	0.55	0.12	0.0625	0.0625	0.0225	0.015	36	18	17.5	7.5	-47.2903
	55	0.55	0.34	0.0625	0.0625	0.0225	0.015	36	12	17.5	7.5	5.34938
	56	0.55	0.34	0.0625	0.0625	0.0225	0.015	36	18	17.5	7.5	62.9741
	57	0.55	0.12	0.0625	0.0625	0.0225	0.015	36	15	7.5	7.5	-140.529
	58	0.55	0.12	0.0625	0.0625	0.0225	0.015	36	15	27.5	7.5	-38.175
	59	0.55	0.34	0.0625	0.0625	0.0225	0.015	36	15	7.5	7.5	-2.65439
	60	0.55	0.34	0.0625	0.0625	0.0225	0.015	36	15	27.5	7.5	44.5999
	61	0.55	0.12	0.0625	0.0625	0.0225	0.015	25	15	17.5	7.5	-14.0196
	62	0.55	0.12	0.0625	0.0625	0.0225	0.015	47	15	17.5	7.5	-129.682
	63	0.55	0.34	0.0625	0.0625	0.0225	0.015	25	15	17.5	7.5	62.6419
	64	0.55	0.34	0.0625	0.0625	0.0225	0.015	47	15	17.5	7.5	6.20582
	65	0.55	0.12	0.0625	0.0625	0.0225	0.015	36	15	17.5	7	-61.4629
	66	0.55	0.12	0.0625	0.0625	0.0225	0.015	36	15	17.5	8	-73.265
	67	0.55	0.34	0.0625	0.0625	0.0225	0.015	36	15	17.5	7	34.7337
	68	0.55	0.34	0.0625	0.0625	0.0225	0.015	36	15	17.5	8	31.0688
	69	0.55	0.23	0.05	0.05	0.0225	0.015	36	15	17.5	7.5	-11.0107
	70	0.55	0.23	0.05	0.075	0.0225	0.015	36	15	17.5	7.5	1.38846
	71	0.55	0.23	0.075	0.05	0.0225	0.015	36	15	17.5	7.5	7.98029
	72	0.55	0.23	0.075	0.075	0.0225	0.015	36	15	17.5	7.5	17.4387
	73	0.55	0.23	0.05	0.0625	0.02	0.015	36	15	17.5	7.5	-5.61227
	74	0.55	0.23	0.05	0.0625	0.025	0.015	36	15	17.5	7.5	-3.18175
	75	0.55	0.23	0.075	0.0625	0.02	0.015	36	15	17.5	7.5	12.248
	76	0.55	0.23	0.075	0.0625	0.025	0.015	36	15	17.5	7.5	13.8517
	77	0.55	0.23	0.05	0.0625	0.0225	0.01	36	15	17.5	7.5	-4.95231
	78	0.55	0.23	0.05	0.0625	0.0225	0.02	36	15	17.5	7.5	-3.51646
	79	0.55	0.23	0.075	0.0625	0.0225	0.01	36	15	17.5	7.5	13.1557
	80	0.55	0.23	0.075	0.0625	0.0225	0.02	36	15	17.5	7.5	13.5863
	81	0.55	0.23	0.05	0.0625	0.0225	0.015	36	12	17.5	7.5	-36.2535
	82	0.55	0.23	0.05	0.0625	0.0225	0.015	36	18	17.5	7.5	27.2603
	83	0.55	0.23	0.075	0.0625	0.0225	0.015	36	12	17.5	7.5	-18.8133
	84	0.55	0.23	0.075	0.0625	0.0225	0.015	36	18	17.5	7.5	44.625
	85	0.55	0.23	0.05	0.0625	0.0225	0.015	36	15	7.5	7.5	-62.9574
	86	0.55	0.23	0.05	0.0625	0.0225	0.015	36	15	27.5	7.5	17.6607
	87	0.55	0.23	0.075	0.0625	0.0225	0.015	36	15	7.5	7.5	-45.2048
	88	0.55	0.23	0.075	0.0625	0.0225	0.015	36	15	27.5	7.5	35.2389
	89	0.55	0.23	0.05	0.0625	0.0225	0.015	25	15	17.5	7.5	40.7059
	90	0.55	0.23	0.05	0.0625	0.0225	0.015	47	15	17.5	7.5	-48.5243
	91	0.55	0.23	0.075	0.0625	0.0225	0.015	25	15	17.5	7.5	52.5419
	92	0.55	0.23	0.075	0.0625	0.0225	0.015	47	15	17.5	7.5	-25.5626
	93	0.55	0.23	0.05	0.0625	0.0225	0.015	36	15	17.5	7	-2.08359
	94	0.55	0.23	0.05	0.0625	0.0225	0.015	36	15	17.5	8	-7.19033
	95	0.55	0.23	0.075	0.0625	0.0225	0.015	36	15	17.5	7	16.1572
	96	0.55	0.23	0.075	0.0625	0.0225	0.015	36	15	17.5	8	10.1511
	97	0.55	0.23	0.0625	0.05	0.02	0.015	36	15	17.5	7.5	-1.90135
	98	0.55	0.23	0.0625	0.05	0.025	0.015	36	15	17.5	7.5	0.186547
	99	0.55	0.23	0.0625	0.075	0.02	0.015	36	15	17.5	7.5	8.78888
	100	0.55	0.23	0.0625	0.075	0.025	0.015	36	15	17.5	7.5	10.9923
	101	0.55	0.23	0.0625	0.05	0.0225	0.01	36	15	17.5	7.5	-1.35777
	102	0.55	0.23	0.0625	0.05	0.0225	0.02	36	15	17.5	7.5	-0.133059
	103	0.55	0.23	0.0625	0.075	0.0225	0.01	36	15	17.5	7.5	9.87937
	104	0.55	0.23	0.0625	0.075	0.0225	0.02	36	15	17.5	7.5	10.6254
	105	0.55	0.23	0.0625	0.05	0.0225	0.015	36	12	17.5	7.5	-33.0269
	106	0.55	0.23	0.0625	0.05	0.0225	0.015	36	18	17.5	7.5	31.0202
	107	0.55	0.23	0.0625	0.075	0.0225	0.015	36	12	17.5	7.5	-21.2145
	108	0.55	0.23	0.0625	0.075	0.0225	0.015	36	18	17.5	7.5	41.7053
	109	0.55	0.23	0.0625	0.05	0.0225	0.015	36	15	7.5	7.5	-61.2313
	110	0.55	0.23	0.0625	0.05	0.0225	0.015	36	15	27.5	7.5	22.0095
	111	0.55	0.23	0.0625	0.075	0.0225	0.015	36	15	7.5	7.5	-46.9306
	112	0.55	0.23	0.0625	0.075	0.0225	0.015	36	15	27.5	7.5	31.7219
	113	0.55	0.23	0.0625	0.05	0.0225	0.015	25	15	17.5	7.5	43.668
	114	0.55	0.23	0.0625	0.05	0.0225	0.015	47	15	17.5	7.5	-44.3064
	115	0.55	0.23	0.0625	0.075	0.0225	0.015	25	15	17.5	7.5	50.3538
	116	0.55	0.23	0.0625	0.075	0.0225	0.015	47	15	17.5	7.5	-29.1327
	117	0.55	0.23	0.0625	0.05	0.0225	0.015	36	15	17.5	7	1.28886
	118	0.55	0.23	0.0625	0.05	0.0225	0.015	36	15	17.5	8	-3.9941
	119	0.55	0.23	0.0625	0.075	0.0225	0.015	36	15	17.5	7	11.1529
	120	0.55	0.23	0.0625	0.075	0.0225	0.015	36	15	17.5	8	7.15109
	121	0.55	0.23	0.0625	0.0625	0.02	0.01	36	15	17.5	7.5	3.43923
	122	0.55	0.23	0.0625	0.0625	0.02	0.02	36	15	17.5	7.5	4.63933
	123	0.55	0.23	0.0625	0.0625	0.025	0.01	36	15	17.5	7.5	5.83822
	124	0.55	0.23	0.0625	0.0625	0.025	0.02	36	15	17.5	7.5	6.70988
	125	0.55	0.23	0.0625	0.0625	0.02	0.015	36	12	17.5	7.5	-27.7772
	126	0.55	0.23	0.0625	0.0625	0.02	0.015	36	18	17.5	7.5	35.711
	127	0.55	0.23	0.0625	0.0625	0.025	0.015	36	12	17.5	7.5	-25.7215
	128	0.55	0.23	0.0625	0.0625	0.025	0.015	36	18	17.5	7.5	37.7768
	129	0.55	0.23	0.0625	0.0625	0.02	0.015	36	15	7.5	7.5	-55.6052
	130	0.55	0.23	0.0625	0.0625	0.02	0.015	36	15	27.5	7.5	26.7065
	131	0.55	0.23	0.0625	0.0625	0.025	0.015	36	15	7.5	7.5	-51.8729
	132	0.55	0.23	0.0625	0.0625	0.025	0.015	36	15	27.5	7.5	27.8389
	133	0.55	0.23	0.0625	0.0625	0.02	0.015	25	15	17.5	7.5	46.5619
	134	0.55	0.23	0.0625	0.0625	0.02	0.015	47	15	17.5	7.5	-37.7736
	135	0.55	0.23	0.0625	0.0625	0.025	0.015	25	15	17.5	7.5	47.9644
	136	0.55	0.23	0.0625	0.0625	0.025	0.015	47	15	17.5	7.5	-34.8378
	137	0.55	0.23	0.0625	0.0625	0.02	0.015	36	15	17.5	7	5.25675
	138	0.55	0.23	0.0625	0.0625	0.02	0.015	36	15	17.5	8	0.715956
	139	0.55	0.23	0.0625	0.0625	0.025	0.015	36	15	17.5	7	7.2542
	140	0.55	0.23	0.0625	0.0625	0.025	0.015	36	15	17.5	8	2.9711
	141	0.55	0.23	0.0625	0.0625	0.0225	0.01	36	12	17.5	7.5	-27.4538
	142	0.55	0.23	0.0625	0.0625	0.0225	0.01	36	18	17.5	7.5	36.5228
	143	0.55	0.23	0.0625	0.0625	0.0225	0.02	36	12	17.5	7.5	-25.9229
	144	0.55	0.23	0.0625	0.0625	0.0225	0.02	36	18	17.5	7.5	37.0712
	145	0.55	0.23	0.0625	0.0625	0.0225	0.01	36	15	7.5	7.5	-55.0674
	146	0.55	0.23	0.0625	0.0625	0.0225	0.01	36	15	27.5	7.5	27.2183
	147	0.55	0.23	0.0625	0.0625	0.0225	0.02	36	15	7.5	7.5	-52.125
	148	0.55	0.23	0.0625	0.0625	0.0225	0.02	36	15	27.5	7.5	27.7305
	149	0.55	0.23	0.0625	0.0625	0.0225	0.01	25	15	17.5	7.5	47.2689
	150	0.55	0.23	0.0625	0.0625	0.0225	0.01	47	15	17.5	7.5	-37.0145
	151	0.55	0.23	0.0625	0.0625	0.0225	0.02	25	15	17.5	7.5	47.59
	152	0.55	0.23	0.0625	0.0625	0.0225	0.02	47	15	17.5	7.5	-35.2894
	153	0.55	0.23	0.0625	0.0625	0.0225	0.01	36	15	17.5	7	6.33809
	154	0.55	0.23	0.0625	0.0625	0.0225	0.01	36	15	17.5	8	1.82852
	155	0.55	0.23	0.0625	0.0625	0.0225	0.02	36	15	17.5	7	7.02521
	156	0.55	0.23	0.0625	0.0625	0.0225	0.02	36	15	17.5	8	2.46014
	157	0.55	0.23	0.0625	0.0625	0.0225	0.015	36	12	7.5	7.5	-79.1166
	158	0.55	0.23	0.0625	0.0625	0.0225	0.015	36	12	27.5	7.5	-6.68819
	159	0.55	0.23	0.0625	0.0625	0.0225	0.015	36	18	7.5	7.5	-28.5429
	160	0.55	0.23	0.0625	0.0625	0.0225	0.015	36	18	27.5	7.5	60.9351
	161	0.55	0.23	0.0625	0.0625	0.0225	0.015	25	12	17.5	7.5	15.025
	162	0.55	0.23	0.0625	0.0625	0.0225	0.015	47	12	17.5	7.5	-67.7009
	163	0.55	0.23	0.0625	0.0625	0.0225	0.015	25	18	17.5	7.5	79.2857
	164	0.55	0.23	0.0625	0.0625	0.0225	0.015	47	18	17.5	7.5	-4.87408
	165	0.55	0.23	0.0625	0.0625	0.0225	0.015	36	12	17.5	7	-22.8643
	166	0.55	0.23	0.0625	0.0625	0.0225	0.015	36	12	17.5	8	-29.3124
	167	0.55	0.23	0.0625	0.0625	0.0225	0.015	36	18	17.5	7	35.763
	168	0.55	0.23	0.0625	0.0625	0.0225	0.015	36	18	17.5	8	33.3022
	169	0.55	0.23	0.0625	0.0625	0.0225	0.015	25	15	7.5	7.5	-1.46276
	170	0.55	0.23	0.0625	0.0625	0.0225	0.015	47	15	7.5	7.5	-104.35
	171	0.55	0.23	0.0625	0.0625	0.0225	0.015	25	15	27.5	7.5	65.066
	172	0.55	0.23	0.0625	0.0625	0.0225	0.015	47	15	27.5	7.5	-9.45184
	173	0.55	0.23	0.0625	0.0625	0.0225	0.015	36	15	7.5	7	-46.6101
	174	0.55	0.23	0.0625	0.0625	0.0225	0.015	36	15	7.5	8	-54.4101
	175	0.55	0.23	0.0625	0.0625	0.0225	0.015	36	15	27.5	7	27.7935
	176	0.55	0.23	0.0625	0.0625	0.0225	0.015	36	15	27.5	8	23.7098
	177	0.55	0.23	0.0625	0.0625	0.0225	0.015	25	15	17.5	7	44.504
	178	0.55	0.23	0.0625	0.0625	0.0225	0.015	25	15	17.5	8	44.6405
	179	0.55	0.23	0.0625	0.0625	0.0225	0.015	47	15	17.5	7	-30.9843
	180	0.55	0.23	0.0625	0.0625	0.0225	0.015	47	15	17.5	8	-39.203

## Sheet: CCD sample points
CCD sample points
#	EMC thickness (mm)	Substrate thickness (mm)	1st chip thickness (mm)	2nd chip thickness (mm)	1st DAF thickness (mm)	2nd DAF thickness (mm)	EMC CTE above Tg (ppm/°C)	Substrate CTE (ppm/°C)	Substrate modulus (GPa)	Half of PKG width and length (mm)	Warpage (μm)
1	0.25	0.12	0.05	0.05	0.02	0.01	25	12	7.5	7	26.1824
2	0.25	0.12	0.05	0.05	0.02	0.01	25	12	7.5	8	38.142
3	0.25	0.12	0.05	0.05	0.02	0.01	47	12	7.5	7	-24.5678
4	0.25	0.12	0.05	0.05	0.02	0.01	47	12	7.5	8	-40.1446
5	0.25	0.12	0.05	0.05	0.02	0.01	25	12	27.5	7	84.3284
6	0.25	0.12	0.05	0.05	0.02	0.01	25	12	27.5	8	100.17
7	0.25	0.12	0.05	0.05	0.02	0.01	47	12	27.5	7	45.2343
8	0.25	0.12	0.05	0.05	0.02	0.01	47	12	27.5	8	46.0805
9	0.25	0.12	0.05	0.05	0.02	0.01	25	18	7.5	7	76.1354
10	0.25	0.12	0.05	0.05	0.02	0.01	25	18	7.5	8	112.636
11	0.25	0.12	0.05	0.05	0.02	0.01	47	18	7.5	7	24.078
12	0.25	0.12	0.05	0.05	0.02	0.01	47	18	7.5	8	31.0332
13	0.25	0.12	0.05	0.05	0.02	0.01	25	18	27.5	7	160.389
14	0.25	0.12	0.05	0.05	0.02	0.01	25	18	27.5	8	192.476
15	0.25	0.12	0.05	0.05	0.02	0.01	47	18	27.5	7	121.43
16	0.25	0.12	0.05	0.05	0.02	0.01	47	18	27.5	8	138.018
17	0.25	0.12	0.05	0.05	0.02	0.02	25	12	7.5	7	27.0851
18	0.25	0.12	0.05	0.05	0.02	0.02	25	12	7.5	8	38.5384
19	0.25	0.12	0.05	0.05	0.02	0.02	47	12	7.5	7	-21.0014
20	0.25	0.12	0.05	0.05	0.02	0.02	47	12	7.5	8	-34.9794
21	0.25	0.12	0.05	0.05	0.02	0.02	25	12	27.5	7	83.4032
22	0.25	0.12	0.05	0.05	0.02	0.02	25	12	27.5	8	98.3785
23	0.25	0.12	0.05	0.05	0.02	0.02	47	12	27.5	7	45.947
24	0.25	0.12	0.05	0.05	0.02	0.02	47	12	27.5	8	46.1717
25	0.25	0.12	0.05	0.05	0.02	0.02	25	18	7.5	7	75.7792
26	0.25	0.12	0.05	0.05	0.02	0.02	25	18	7.5	8	110.064
27	0.25	0.12	0.05	0.05	0.02	0.02	47	18	7.5	7	26.4528
28	0.25	0.12	0.05	0.05	0.02	0.02	47	18	7.5	8	33.1456
29	0.25	0.12	0.05	0.05	0.02	0.02	25	18	27.5	7	158.114
30	0.25	0.12	0.05	0.05	0.02	0.02	25	18	27.5	8	188.766
31	0.25	0.12	0.05	0.05	0.02	0.02	47	18	27.5	7	120.715
32	0.25	0.12	0.05	0.05	0.02	0.02	47	18	27.5	8	136.09
33	0.25	0.12	0.05	0.05	0.025	0.01	25	12	7.5	7	30.3105
34	0.25	0.12	0.05	0.05	0.025	0.01	25	12	7.5	8	43.879
35	0.25	0.12	0.05	0.05	0.025	0.01	47	12	7.5	7	-18.1899
36	0.25	0.12	0.05	0.05	0.025	0.01	47	12	7.5	8	-31.0753
37	0.25	0.12	0.05	0.05	0.025	0.01	25	12	27.5	7	86.2455
38	0.25	0.12	0.05	0.05	0.025	0.01	25	12	27.5	8	101.813
39	0.25	0.12	0.05	0.05	0.025	0.01	47	12	27.5	7	48.7716
40	0.25	0.12	0.05	0.05	0.025	0.01	47	12	27.5	8	49.7688
41	0.25	0.12	0.05	0.05	0.025	0.01	25	18	7.5	7	81.3197
42	0.25	0.12	0.05	0.05	0.025	0.01	25	18	7.5	8	119.31
43	0.25	0.12	0.05	0.05	0.025	0.01	47	18	7.5	7	31.4292
44	0.25	0.12	0.05	0.05	0.025	0.01	47	18	7.5	8	41.0708
45	0.25	0.12	0.05	0.05	0.025	0.01	25	18	27.5	7	162.617
46	0.25	0.12	0.05	0.05	0.025	0.01	25	18	27.5	8	194.196
47	0.25	0.12	0.05	0.05	0.025	0.01	47	18	27.5	7	125.197
48	0.25	0.12	0.05	0.05	0.025	0.01	47	18	27.5	8	141.616
49	0.25	0.12	0.05	0.05	0.025	0.02	25	12	7.5	7	30.9982
50	0.25	0.12	0.05	0.05	0.025	0.02	25	12	7.5	8	43.9152
51	0.25	0.12	0.05	0.05	0.025	0.02	47	12	7.5	7	-14.9518
52	0.25	0.12	0.05	0.05	0.025	0.02	47	12	7.5	8	-26.5128
53	0.25	0.12	0.05	0.05	0.025	0.02	25	12	27.5	7	85.3185
54	0.25	0.12	0.05	0.05	0.025	0.02	25	12	27.5	8	99.6599
55	0.25	0.12	0.05	0.05	0.025	0.02	47	12	27.5	7	49.3829
56	0.25	0.12	0.05	0.05	0.025	0.02	47	12	27.5	8	49.5933
57	0.25	0.12	0.05	0.05	0.025	0.02	25	18	7.5	7	80.7019
58	0.25	0.12	0.05	0.05	0.025	0.02	25	18	7.5	8	116.38
59	0.25	0.12	0.05	0.05	0.025	0.02	47	18	7.5	7	33.6117
60	0.25	0.12	0.05	0.05	0.025	0.02	47	18	7.5	8	42.4204
61	0.25	0.12	0.05	0.05	0.025	0.02	25	18	27.5	7	160.345
62	0.25	0.12	0.05	0.05	0.025	0.02	25	18	27.5	8	190.335
63	0.25	0.12	0.05	0.05	0.025	0.02	47	18	27.5	7	124.385
64	0.25	0.12	0.05	0.05	0.025	0.02	47	18	27.5	8	139.448
65	0.25	0.12	0.05	0.075	0.02	0.01	25	12	7.5	7	30.9543
66	0.25	0.12	0.05	0.075	0.02	0.01	25	12	7.5	8	42.1242
67	0.25	0.12	0.05	0.075	0.02	0.01	47	12	7.5	7	-10.5895
68	0.25	0.12	0.05	0.075	0.02	0.01	47	12	7.5	8	-21.6577
69	0.25	0.12	0.05	0.075	0.02	0.01	25	12	27.5	7	86.1868
70	0.25	0.12	0.05	0.075	0.02	0.01	25	12	27.5	8	100.178
71	0.25	0.12	0.05	0.075	0.02	0.01	47	12	27.5	7	53.782
72	0.25	0.12	0.05	0.075	0.02	0.01	47	12	27.5	8	54.9805
73	0.25	0.12	0.05	0.075	0.02	0.01	25	18	7.5	7	77.6956
74	0.25	0.12	0.05	0.075	0.02	0.01	25	18	7.5	8	109.108
75	0.25	0.12	0.05	0.075	0.02	0.01	47	18	7.5	7	35.0855
76	0.25	0.12	0.05	0.075	0.02	0.01	47	18	7.5	8	43.3956
77	0.25	0.12	0.05	0.075	0.02	0.01	25	18	27.5	7	159.726
78	0.25	0.12	0.05	0.075	0.02	0.01	25	18	27.5	8	188.356
79	0.25	0.12	0.05	0.075	0.02	0.01	47	18	27.5	7	127.13
80	0.25	0.12	0.05	0.075	0.02	0.01	47	18	27.5	8	142.329
81	0.25	0.12	0.05	0.075	0.02	0.02	25	12	7.5	7	31.0597
82	0.25	0.12	0.05	0.075	0.02	0.02	25	12	7.5	8	41.0942
83	0.25	0.12	0.05	0.075	0.02	0.02	47	12	7.5	7	-8.41113
84	0.25	0.12	0.05	0.075	0.02	0.02	47	12	7.5	8	-19.8302
85	0.25	0.12	0.05	0.075	0.02	0.02	25	12	27.5	7	84.2816
86	0.25	0.12	0.05	0.075	0.02	0.02	25	12	27.5	8	97.1843
87	0.25	0.12	0.05	0.075	0.02	0.02	47	12	27.5	7	53.0104
88	0.25	0.12	0.05	0.075	0.02	0.02	47	12	27.5	8	53.2609
89	0.25	0.12	0.05	0.075	0.02	0.02	25	18	7.5	7	76.3771
90	0.25	0.12	0.05	0.075	0.02	0.02	25	18	7.5	8	105.34
91	0.25	0.12	0.05	0.075	0.02	0.02	47	18	7.5	7	36.0301
92	0.25	0.12	0.05	0.075	0.02	0.02	47	18	7.5	8	42.8897
93	0.25	0.12	0.05	0.075	0.02	0.02	25	18	27.5	7	156.097
94	0.25	0.12	0.05	0.075	0.02	0.02	25	18	27.5	8	183.05
95	0.25	0.12	0.05	0.075	0.02	0.02	47	18	27.5	7	124.621
96	0.25	0.12	0.05	0.075	0.02	0.02	47	18	27.5	8	138.064
97	0.25	0.12	0.05	0.075	0.025	0.01	25	12	7.5	7	34.1953
98	0.25	0.12	0.05	0.075	0.025	0.01	25	12	7.5	8	46.6936
99	0.25	0.12	0.05	0.075	0.025	0.01	47	12	7.5	7	-5.49575
100	0.25	0.12	0.05	0.075	0.025	0.01	47	12	7.5	8	-14.1474
101	0.25	0.12	0.05	0.075	0.025	0.01	25	12	27.5	7	87.271
102	0.25	0.12	0.05	0.075	0.025	0.01	25	12	27.5	8	101.26
103	0.25	0.12	0.05	0.075	0.025	0.01	47	12	27.5	7	56.1902
104	0.25	0.12	0.05	0.075	0.025	0.01	47	12	27.5	8	57.5831
105	0.25	0.12	0.05	0.075	0.025	0.01	25	18	7.5	7	81.7223
106	0.25	0.12	0.05	0.075	0.025	0.01	25	18	7.5	8	114.563
107	0.25	0.12	0.05	0.075	0.025	0.01	47	18	7.5	7	41.0869
108	0.25	0.12	0.05	0.075	0.025	0.01	47	18	7.5	8	51.5388
109	0.25	0.12	0.05	0.075	0.025	0.01	25	18	27.5	7	160.857
110	0.25	0.12	0.05	0.075	0.025	0.01	25	18	27.5	8	189.405
111	0.25	0.12	0.05	0.075	0.025	0.01	47	18	27.5	7	129.582
112	0.25	0.12	0.05	0.075	0.025	0.01	47	18	27.5	8	144.844
113	0.25	0.12	0.05	0.075	0.025	0.02	25	12	7.5	7	34.2386
114	0.25	0.12	0.05	0.075	0.025	0.02	25	12	7.5	8	45.3893
115	0.25	0.12	0.05	0.075	0.025	0.02	47	12	7.5	7	-3.48525
116	0.25	0.12	0.05	0.075	0.025	0.02	47	12	7.5	8	-12.1507
117	0.25	0.12	0.05	0.075	0.025	0.02	25	12	27.5	7	85.5902
118	0.25	0.12	0.05	0.075	0.025	0.02	25	12	27.5	8	98.3422
119	0.25	0.12	0.05	0.075	0.025	0.02	47	12	27.5	7	55.5479
120	0.25	0.12	0.05	0.075	0.025	0.02	47	12	27.5	8	56.0672
121	0.25	0.12	0.05	0.075	0.025	0.02	25	18	7.5	7	80.341
122	0.25	0.12	0.05	0.075	0.025	0.02	25	18	7.5	8	110.406
123	0.25	0.12	0.05	0.075	0.025	0.02	47	18	7.5	7	41.7729
124	0.25	0.12	0.05	0.075	0.025	0.02	47	18	7.5	8	50.8547
125	0.25	0.12	0.05	0.075	0.025	0.02	25	18	27.5	7	157.537
126	0.25	0.12	0.05	0.075	0.025	0.02	25	18	27.5	8	184.017
127	0.25	0.12	0.05	0.075	0.025	0.02	47	18	27.5	7	127.238
128	0.25	0.12	0.05	0.075	0.025	0.02	47	18	27.5	8	140.951
129	0.25	0.12	0.075	0.05	0.02	0.01	25	12	7.5	7	52.8737
130	0.25	0.12	0.075	0.05	0.02	0.01	25	12	7.5	8	47.0029
131	0.25	0.12	0.075	0.05	0.02	0.01	47	12	7.5	7	-3.05142
132	0.25	0.12	0.075	0.05	0.02	0.01	47	12	7.5	8	-13.0732
133	0.25	0.12	0.075	0.05	0.02	0.01	25	12	27.5	7	115.135
134	0.25	0.12	0.075	0.05	0.02	0.01	25	12	27.5	8	106.172
135	0.25	0.12	0.075	0.05	0.02	0.01	47	12	27.5	7	78.5293
136	0.25	0.12	0.075	0.05	0.02	0.01	47	12	27.5	8	64.1769
137	0.25	0.12	0.075	0.05	0.02	0.01	25	18	7.5	7	121.975
138	0.25	0.12	0.075	0.05	0.02	0.01	25	18	7.5	8	114.548
139	0.25	0.12	0.075	0.05	0.02	0.01	47	18	7.5	7	64.6721
140	0.25	0.12	0.075	0.05	0.02	0.01	47	18	7.5	8	52.3335
141	0.25	0.12	0.075	0.05	0.02	0.01	25	18	27.5	7	208.227
142	0.25	0.12	0.075	0.05	0.02	0.01	25	18	27.5	8	195.675
143	0.25	0.12	0.075	0.05	0.02	0.01	47	18	27.5	7	171.543
144	0.25	0.12	0.075	0.05	0.02	0.01	47	18	27.5	8	153.023
145	0.25	0.12	0.075	0.05	0.02	0.02	25	12	7.5	7	51.2233
146	0.25	0.12	0.075	0.05	0.02	0.02	25	12	7.5	8	45.4958
147	0.25	0.12	0.075	0.05	0.02	0.02	47	12	7.5	7	-1.20503
148	0.25	0.12	0.075	0.05	0.02	0.02	47	12	7.5	8	-11.8604
149	0.25	0.12	0.075	0.05	0.02	0.02	25	12	27.5	7	112.113
150	0.25	0.12	0.075	0.05	0.02	0.02	25	12	27.5	8	103.496
151	0.25	0.12	0.075	0.05	0.02	0.02	47	12	27.5	7	77.0485
152	0.25	0.12	0.075	0.05	0.02	0.02	47	12	27.5	8	62.9176
153	0.25	0.12	0.075	0.05	0.02	0.02	25	18	7.5	7	117.096
154	0.25	0.12	0.075	0.05	0.02	0.02	25	18	7.5	8	110.441
155	0.25	0.12	0.075	0.05	0.02	0.02	47	18	7.5	7	63.3406
156	0.25	0.12	0.075	0.05	0.02	0.02	47	18	7.5	8	51.5419
157	0.25	0.12	0.075	0.05	0.02	0.02	25	18	27.5	7	202.719
158	0.25	0.12	0.075	0.05	0.02	0.02	25	18	27.5	8	190.982
159	0.25	0.12	0.075	0.05	0.02	0.02	47	18	27.5	7	167.491
160	0.25	0.12	0.075	0.05	0.02	0.02	47	18	27.5	8	149.567
161	0.25	0.12	0.075	0.05	0.025	0.01	25	12	7.5	7	57.3971
162	0.25	0.12	0.075	0.05	0.025	0.01	25	12	7.5	8	51.5658
163	0.25	0.12	0.075	0.05	0.025	0.01	47	12	7.5	7	4.66094
164	0.25	0.12	0.075	0.05	0.025	0.01	47	12	7.5	8	-5.30587
165	0.25	0.12	0.075	0.05	0.025	0.01	25	12	27.5	7	115.893
166	0.25	0.12	0.075	0.05	0.025	0.01	25	12	27.5	8	107.241
167	0.25	0.12	0.075	0.05	0.025	0.01	47	12	27.5	7	81.024
168	0.25	0.12	0.075	0.05	0.025	0.01	47	12	27.5	8	66.9516
169	0.25	0.12	0.075	0.05	0.025	0.01	25	18	7.5	7	127.103
170	0.25	0.12	0.075	0.05	0.025	0.01	25	18	7.5	8	119.868
171	0.25	0.12	0.075	0.05	0.025	0.01	47	18	7.5	7	73.002
172	0.25	0.12	0.075	0.05	0.025	0.01	47	18	7.5	8	60.7146
173	0.25	0.12	0.075	0.05	0.025	0.01	25	18	27.5	7	208.548
174	0.25	0.12	0.075	0.05	0.025	0.01	25	18	27.5	8	196.583
175	0.25	0.12	0.075	0.05	0.025	0.01	47	18	27.5	7	173.702
176	0.25	0.12	0.075	0.05	0.025	0.01	47	18	27.5	8	155.614
177	0.25	0.12	0.075	0.05	0.025	0.02	25	12	7.5	7	55.502
178	0.25	0.12	0.075	0.05	0.025	0.02	25	12	7.5	8	50.0653
179	0.25	0.12	0.075	0.05	0.025	0.02	47	12	7.5	7	5.98404
180	0.25	0.12	0.075	0.05	0.025	0.02	47	12	7.5	8	-3.72068
181	0.25	0.12	0.075	0.05	0.025	0.02	25	12	27.5	7	112.989
182	0.25	0.12	0.075	0.05	0.025	0.02	25	12	27.5	8	104.514
183	0.25	0.12	0.075	0.05	0.025	0.02	47	12	27.5	7	79.4467
184	0.25	0.12	0.075	0.05	0.025	0.02	47	12	27.5	8	65.7726
185	0.25	0.12	0.075	0.05	0.025	0.02	25	18	7.5	7	122.046
186	0.25	0.12	0.075	0.05	0.025	0.02	25	18	7.5	8	115.525
187	0.25	0.12	0.075	0.05	0.025	0.02	47	18	7.5	7	71.2341
188	0.25	0.12	0.075	0.05	0.025	0.02	47	18	7.5	8	59.5035
189	0.25	0.12	0.075	0.05	0.025	0.02	25	18	27.5	7	203.154
190	0.25	0.12	0.075	0.05	0.025	0.02	25	18	27.5	8	191.742
191	0.25	0.12	0.075	0.05	0.025	0.02	47	18	27.5	7	169.47
192	0.25	0.12	0.075	0.05	0.025	0.02	47	18	27.5	8	152.205
193	0.25	0.12	0.075	0.075	0.02	0.01	25	12	7.5	7	50.3877
194	0.25	0.12	0.075	0.075	0.02	0.01	25	12	7.5	8	45.7311
195	0.25	0.12	0.075	0.075	0.02	0.01	47	12	7.5	7	6.70651
196	0.25	0.12	0.075	0.075	0.02	0.01	47	12	7.5	8	-2.70091
197	0.25	0.12	0.075	0.075	0.02	0.01	25	12	27.5	7	109.162
198	0.25	0.12	0.075	0.075	0.02	0.01	25	12	27.5	8	101.365
199	0.25	0.12	0.075	0.075	0.02	0.01	47	12	27.5	7	78.6147
200	0.25	0.12	0.075	0.075	0.02	0.01	47	12	27.5	8	66.1341
201	0.25	0.12	0.075	0.075	0.02	0.01	25	18	7.5	7	109.93
202	0.25	0.12	0.075	0.075	0.02	0.01	25	18	7.5	8	105.425
203	0.25	0.12	0.075	0.075	0.02	0.01	47	18	7.5	7	65.2879
204	0.25	0.12	0.075	0.075	0.02	0.01	47	18	7.5	8	55.2605
205	0.25	0.12	0.075	0.075	0.02	0.01	25	18	27.5	7	194.397
206	0.25	0.12	0.075	0.075	0.02	0.01	25	18	27.5	8	185.31
207	0.25	0.12	0.075	0.075	0.02	0.01	47	18	27.5	7	164.218
208	0.25	0.12	0.075	0.075	0.02	0.01	47	18	27.5	8	149.184
209	0.25	0.12	0.075	0.075	0.02	0.02	25	12	7.5	7	48.0491
210	0.25	0.12	0.075	0.075	0.02	0.02	25	12	7.5	8	43.8574
211	0.25	0.12	0.075	0.075	0.02	0.02	47	12	7.5	7	6.20166
212	0.25	0.12	0.075	0.075	0.02	0.02	47	12	7.5	8	-2.27047
213	0.25	0.12	0.075	0.075	0.02	0.02	25	12	27.5	7	105.963
214	0.25	0.12	0.075	0.075	0.02	0.02	25	12	27.5	8	98.2812
215	0.25	0.12	0.075	0.075	0.02	0.02	47	12	27.5	7	76.3741
216	0.25	0.12	0.075	0.075	0.02	0.02	47	12	27.5	8	64.0284
217	0.25	0.12	0.075	0.075	0.02	0.02	25	18	7.5	7	104.989
218	0.25	0.12	0.075	0.075	0.02	0.02	25	18	7.5	8	100.935
219	0.25	0.12	0.075	0.075	0.02	0.02	47	18	7.5	7	62.2348
220	0.25	0.12	0.075	0.075	0.02	0.02	47	18	7.5	8	53.2205
221	0.25	0.12	0.075	0.075	0.02	0.02	25	18	27.5	7	188.893
222	0.25	0.12	0.075	0.075	0.02	0.02	25	18	27.5	8	179.868
223	0.25	0.12	0.075	0.075	0.02	0.02	47	18	27.5	7	159.585
224	0.25	0.12	0.075	0.075	0.02	0.02	47	18	27.5	8	144.782
225	0.25	0.12	0.075	0.075	0.025	0.01	25	12	7.5	7	53.9797
226	0.25	0.12	0.075	0.075	0.025	0.01	25	12	7.5	8	49.4312
227	0.25	0.12	0.075	0.075	0.025	0.01	47	12	7.5	7	12.5901
228	0.25	0.12	0.075	0.075	0.025	0.01	47	12	7.5	8	3.51846
229	0.25	0.12	0.075	0.075	0.025	0.01	25	12	27.5	7	109.795
230	0.25	0.12	0.075	0.075	0.025	0.01	25	12	27.5	8	102.124
231	0.25	0.12	0.075	0.075	0.025	0.01	47	12	27.5	7	80.6858
232	0.25	0.12	0.075	0.075	0.025	0.01	47	12	27.5	8	68.125
233	0.25	0.12	0.075	0.075	0.025	0.01	25	18	7.5	7	114.183
234	0.25	0.12	0.075	0.075	0.025	0.01	25	18	7.5	8	109.803
235	0.25	0.12	0.075	0.075	0.025	0.01	47	18	7.5	7	71.8063
236	0.25	0.12	0.075	0.075	0.025	0.01	47	18	7.5	8	61.9497
237	0.25	0.12	0.075	0.075	0.025	0.01	25	18	27.5	7	194.775
238	0.25	0.12	0.075	0.075	0.025	0.01	25	18	27.5	8	185.866
239	0.25	0.12	0.075	0.075	0.025	0.01	47	18	27.5	7	165.914
240	0.25	0.12	0.075	0.075	0.025	0.01	47	18	27.5	8	151.005
241	0.25	0.12	0.075	0.075	0.025	0.02	25	12	7.5	7	51.4585
242	0.25	0.12	0.075	0.075	0.025	0.02	25	12	7.5	8	47.3345
243	0.25	0.12	0.075	0.075	0.025	0.02	47	12	7.5	7	11.8711
244	0.25	0.12	0.075	0.075	0.025	0.02	47	12	7.5	8	3.43105
245	0.25	0.12	0.075	0.075	0.025	0.02	25	12	27.5	7	106.26
246	0.25	0.12	0.075	0.075	0.025	0.02	25	12	27.5	8	98.9898
247	0.25	0.12	0.075	0.075	0.025	0.02	47	12	27.5	7	77.983
248	0.25	0.12	0.075	0.075	0.025	0.02	47	12	27.5	8	65.9616
249	0.25	0.12	0.075	0.075	0.025	0.02	25	18	7.5	7	108.954
250	0.25	0.12	0.075	0.075	0.025	0.02	25	18	7.5	8	105.118
251	0.25	0.12	0.075	0.075	0.025	0.02	47	18	7.5	7	68.4751
252	0.25	0.12	0.075	0.075	0.025	0.02	47	18	7.5	8	59.3266
253	0.25	0.12	0.075	0.075	0.025	0.02	25	18	27.5	7	188.808
254	0.25	0.12	0.075	0.075	0.025	0.02	25	18	27.5	8	180.425
255	0.25	0.12	0.075	0.075	0.025	0.02	47	18	27.5	7	160.725
256	0.25	0.12	0.075	0.075	0.025	0.02	47	18	27.5	8	146.47
257	0.25	0.34	0.05	0.05	0.02	0.01	25	12	7.5	7	73.0452
258	0.25	0.34	0.05	0.05	0.02	0.01	25	12	7.5	8	80.2567
259	0.25	0.34	0.05	0.05	0.02	0.01	47	12	7.5	7	47.3493
260	0.25	0.34	0.05	0.05	0.02	0.01	47	12	7.5	8	48.1038
261	0.25	0.34	0.05	0.05	0.02	0.01	25	12	27.5	7	79.8439
262	0.25	0.34	0.05	0.05	0.02	0.01	25	12	27.5	8	81.3525
263	0.25	0.34	0.05	0.05	0.02	0.01	47	12	27.5	7	62.7953
264	0.25	0.34	0.05	0.05	0.02	0.01	47	12	27.5	8	61.2911
265	0.25	0.34	0.05	0.05	0.02	0.01	25	18	7.5	7	137.118
266	0.25	0.34	0.05	0.05	0.02	0.01	25	18	7.5	8	151.771
267	0.25	0.34	0.05	0.05	0.02	0.01	47	18	7.5	7	111.075
268	0.25	0.34	0.05	0.05	0.02	0.01	47	18	7.5	8	118.732
269	0.25	0.34	0.05	0.05	0.02	0.01	25	18	27.5	7	142.651
270	0.25	0.34	0.05	0.05	0.02	0.01	25	18	27.5	8	145.887
271	0.25	0.34	0.05	0.05	0.02	0.01	47	18	27.5	7	125.504
272	0.25	0.34	0.05	0.05	0.02	0.01	47	18	27.5	8	125.262
273	0.25	0.34	0.05	0.05	0.02	0.02	25	12	7.5	7	72.2831
274	0.25	0.34	0.05	0.05	0.02	0.02	25	12	7.5	8	79.0752
275	0.25	0.34	0.05	0.05	0.02	0.02	47	12	7.5	7	47.2722
276	0.25	0.34	0.05	0.05	0.02	0.02	47	12	7.5	8	47.7328
277	0.25	0.34	0.05	0.05	0.02	0.02	25	12	27.5	7	79.0749
278	0.25	0.34	0.05	0.05	0.02	0.02	25	12	27.5	8	80.3781
279	0.25	0.34	0.05	0.05	0.02	0.02	47	12	27.5	7	62.3297
280	0.25	0.34	0.05	0.05	0.02	0.02	47	12	27.5	8	60.8284
281	0.25	0.34	0.05	0.05	0.02	0.02	25	18	7.5	7	135.415
282	0.25	0.34	0.05	0.05	0.02	0.02	25	18	7.5	8	149.331
283	0.25	0.34	0.05	0.05	0.02	0.02	47	18	7.5	7	110.071
284	0.25	0.34	0.05	0.05	0.02	0.02	47	18	7.5	8	116.959
285	0.25	0.34	0.05	0.05	0.02	0.02	25	18	27.5	7	141.146
286	0.25	0.34	0.05	0.05	0.02	0.02	25	18	27.5	8	144.175
287	0.25	0.34	0.05	0.05	0.02	0.02	47	18	27.5	7	124.319
288	0.25	0.34	0.05	0.05	0.02	0.02	47	18	27.5	8	123.973
289	0.25	0.34	0.05	0.05	0.025	0.01	25	12	7.5	7	73.2602
290	0.25	0.34	0.05	0.05	0.025	0.01	25	12	7.5	8	80.2896
291	0.25	0.34	0.05	0.05	0.025	0.01	47	12	7.5	7	48.4485
292	0.25	0.34	0.05	0.05	0.025	0.01	47	12	7.5	8	49.2831
293	0.25	0.34	0.05	0.05	0.025	0.01	25	12	27.5	7	79.1076
294	0.25	0.34	0.05	0.05	0.025	0.01	25	12	27.5	8	80.5641
295	0.25	0.34	0.05	0.05	0.025	0.01	47	12	27.5	7	62.4236
296	0.25	0.34	0.05	0.05	0.025	0.01	47	12	27.5	8	60.3774
297	0.25	0.34	0.05	0.05	0.025	0.01	25	18	7.5	7	136.854
298	0.25	0.34	0.05	0.05	0.025	0.01	25	18	7.5	8	151.137
299	0.25	0.34	0.05	0.05	0.025	0.01	47	18	7.5	7	111.696
300	0.25	0.34	0.05	0.05	0.025	0.01	47	18	7.5	8	119.077
301	0.25	0.34	0.05	0.05	0.025	0.01	25	18	27.5	7	141.192
302	0.25	0.34	0.05	0.05	0.025	0.01	25	18	27.5	8	144.106
303	0.25	0.34	0.05	0.05	0.025	0.01	47	18	27.5	7	124.495
304	0.25	0.34	0.05	0.05	0.025	0.01	47	18	27.5	8	124.253
305	0.25	0.34	0.05	0.05	0.025	0.02	25	12	7.5	7	72.4405
306	0.25	0.34	0.05	0.05	0.025	0.02	25	12	7.5	8	78.9911
307	0.25	0.34	0.05	0.05	0.025	0.02	47	12	7.5	7	48.3333
308	0.25	0.34	0.05	0.05	0.025	0.02	47	12	7.5	8	48.9337
309	0.25	0.34	0.05	0.05	0.025	0.02	25	12	27.5	7	78.2189
310	0.25	0.34	0.05	0.05	0.025	0.02	25	12	27.5	8	79.6264
311	0.25	0.34	0.05	0.05	0.025	0.02	47	12	27.5	7	61.8313
312	0.25	0.34	0.05	0.05	0.025	0.02	47	12	27.5	8	60.2386
313	0.25	0.34	0.05	0.05	0.025	0.02	25	18	7.5	7	135.08
314	0.25	0.34	0.05	0.05	0.025	0.02	25	18	7.5	8	148.898
315	0.25	0.34	0.05	0.05	0.025	0.02	47	18	7.5	7	110.644
316	0.25	0.34	0.05	0.05	0.025	0.02	47	18	7.5	8	117.672
317	0.25	0.34	0.05	0.05	0.025	0.02	25	18	27.5	7	139.535
318	0.25	0.34	0.05	0.05	0.025	0.02	25	18	27.5	8	142.156
319	0.25	0.34	0.05	0.05	0.025	0.02	47	18	27.5	7	123.042
320	0.25	0.34	0.05	0.05	0.025	0.02	47	18	27.5	8	122.881
321	0.25	0.34	0.05	0.075	0.02	0.01	25	12	7.5	7	73.0993
322	0.25	0.34	0.05	0.075	0.02	0.01	25	12	7.5	8	79.4713
323	0.25	0.34	0.05	0.075	0.02	0.01	47	12	7.5	7	50.8576
324	0.25	0.34	0.05	0.075	0.02	0.01	47	12	7.5	8	51.6483
325	0.25	0.34	0.05	0.075	0.02	0.01	25	12	27.5	7	81.0753
326	0.25	0.34	0.05	0.075	0.02	0.01	25	12	27.5	8	82.6827
327	0.25	0.34	0.05	0.075	0.02	0.01	47	12	27.5	7	66.0429
328	0.25	0.34	0.05	0.075	0.02	0.01	47	12	27.5	8	65.0256
329	0.25	0.34	0.05	0.075	0.02	0.01	25	18	7.5	7	134.925
330	0.25	0.34	0.05	0.075	0.02	0.01	25	18	7.5	8	148.109
331	0.25	0.34	0.05	0.075	0.02	0.01	47	18	7.5	7	112.38
332	0.25	0.34	0.05	0.075	0.02	0.01	47	18	7.5	8	119.143
333	0.25	0.34	0.05	0.075	0.02	0.01	25	18	27.5	7	143.345
334	0.25	0.34	0.05	0.075	0.02	0.01	25	18	27.5	8	146.579
335	0.25	0.34	0.05	0.075	0.02	0.01	47	18	27.5	7	128.222
336	0.25	0.34	0.05	0.075	0.02	0.01	47	18	27.5	8	128.481
337	0.25	0.34	0.05	0.075	0.02	0.02	25	12	7.5	7	71.8065
338	0.25	0.34	0.05	0.075	0.02	0.02	25	12	7.5	8	77.9418
339	0.25	0.34	0.05	0.075	0.02	0.02	47	12	7.5	7	50.022
340	0.25	0.34	0.05	0.075	0.02	0.02	47	12	7.5	8	50.5774
341	0.25	0.34	0.05	0.075	0.02	0.02	25	12	27.5	7	79.7689
342	0.25	0.34	0.05	0.075	0.02	0.02	25	12	27.5	8	81.2565
343	0.25	0.34	0.05	0.075	0.02	0.02	47	12	27.5	7	64.8821
344	0.25	0.34	0.05	0.075	0.02	0.02	47	12	27.5	8	63.5691
345	0.25	0.34	0.05	0.075	0.02	0.02	25	18	7.5	7	132.452
346	0.25	0.34	0.05	0.075	0.02	0.02	25	18	7.5	8	145.171
347	0.25	0.34	0.05	0.075	0.02	0.02	47	18	7.5	7	110.369
348	0.25	0.34	0.05	0.075	0.02	0.02	47	18	7.5	8	116.834
349	0.25	0.34	0.05	0.075	0.02	0.02	25	18	27.5	7	141.077
350	0.25	0.34	0.05	0.075	0.02	0.02	25	18	27.5	8	144.038
351	0.25	0.34	0.05	0.075	0.02	0.02	47	18	27.5	7	126.1
352	0.25	0.34	0.05	0.075	0.02	0.02	47	18	27.5	8	126.104
353	0.25	0.34	0.05	0.075	0.025	0.01	25	12	7.5	7	73.0289
354	0.25	0.34	0.05	0.075	0.025	0.01	25	12	7.5	8	79.4789
355	0.25	0.34	0.05	0.075	0.025	0.01	47	12	7.5	7	51.4823
356	0.25	0.34	0.05	0.075	0.025	0.01	47	12	7.5	8	52.3589
357	0.25	0.34	0.05	0.075	0.025	0.01	25	12	27.5	7	80.0009
358	0.25	0.34	0.05	0.075	0.025	0.01	25	12	27.5	8	81.5286
359	0.25	0.34	0.05	0.075	0.025	0.01	47	12	27.5	7	65.194
360	0.25	0.34	0.05	0.075	0.025	0.01	47	12	27.5	8	63.9436
361	0.25	0.34	0.05	0.075	0.025	0.01	25	18	7.5	7	134.35
362	0.25	0.34	0.05	0.075	0.025	0.01	25	18	7.5	8	147.429
363	0.25	0.34	0.05	0.075	0.025	0.01	47	18	7.5	7	112.507
364	0.25	0.34	0.05	0.075	0.025	0.01	47	18	7.5	8	119.483
365	0.25	0.34	0.05	0.075	0.025	0.01	25	18	27.5	7	141.444
366	0.25	0.34	0.05	0.075	0.025	0.01	25	18	27.5	8	144.116
367	0.25	0.34	0.05	0.075	0.025	0.01	47	18	27.5	7	126.528
368	0.25	0.34	0.05	0.075	0.025	0.01	47	18	27.5	8	126.241
369	0.25	0.34	0.05	0.075	0.025	0.02	25	12	7.5	7	72.1208
370	0.25	0.34	0.05	0.075	0.025	0.02	25	12	7.5	8	77.7499
371	0.25	0.34	0.05	0.075	0.025	0.02	47	12	7.5	7	51.1176
372	0.25	0.34	0.05	0.075	0.025	0.02	47	12	7.5	8	51.1918
373	0.25	0.34	0.05	0.075	0.025	0.02	25	12	27.5	7	79.0987
374	0.25	0.34	0.05	0.075	0.025	0.02	25	12	27.5	8	79.7009
375	0.25	0.34	0.05	0.075	0.025	0.02	47	12	27.5	7	64.5212
376	0.25	0.34	0.05	0.075	0.025	0.02	47	12	27.5	8	62.3939
377	0.25	0.34	0.05	0.075	0.025	0.02	25	18	7.5	7	132.453
378	0.25	0.34	0.05	0.075	0.025	0.02	25	18	7.5	8	144.355
379	0.25	0.34	0.05	0.075	0.025	0.02	47	18	7.5	7	111.16
380	0.25	0.34	0.05	0.075	0.025	0.02	47	18	7.5	8	116.623
381	0.25	0.34	0.05	0.075	0.025	0.02	25	18	27.5	7	139.748
382	0.25	0.34	0.05	0.075	0.025	0.02	25	18	27.5	8	141.534
383	0.25	0.34	0.05	0.075	0.025	0.02	47	18	27.5	7	125.079
384	0.25	0.34	0.05	0.075	0.025	0.02	47	18	27.5	8	123.696
385	0.25	0.34	0.075	0.05	0.02	0.01	25	12	7.5	7	86.6883
386	0.25	0.34	0.075	0.05	0.02	0.01	25	12	7.5	8	82.9445
387	0.25	0.34	0.075	0.05	0.02	0.01	47	12	7.5	7	64.0689
388	0.25	0.34	0.075	0.05	0.02	0.01	47	12	7.5	8	56.8546
389	0.25	0.34	0.075	0.05	0.02	0.01	25	12	27.5	7	90.2067
390	0.25	0.34	0.075	0.05	0.02	0.01	25	12	27.5	8	86.5796
391	0.25	0.34	0.075	0.05	0.02	0.01	47	12	27.5	7	75.8948
392	0.25	0.34	0.075	0.05	0.02	0.01	47	12	27.5	8	70.5048
393	0.25	0.34	0.075	0.05	0.02	0.01	25	18	7.5	7	156.747
394	0.25	0.34	0.075	0.05	0.02	0.01	25	18	7.5	8	151.729
395	0.25	0.34	0.075	0.05	0.02	0.01	47	18	7.5	7	133.624
396	0.25	0.34	0.075	0.05	0.02	0.01	47	18	7.5	8	125.187
397	0.25	0.34	0.075	0.05	0.02	0.01	25	18	27.5	7	157.891
398	0.25	0.34	0.075	0.05	0.02	0.01	25	18	27.5	8	151.788
399	0.25	0.34	0.075	0.05	0.02	0.01	47	18	27.5	7	143.531
400	0.25	0.34	0.075	0.05	0.02	0.01	47	18	27.5	8	135.466
401	0.25	0.34	0.075	0.05	0.02	0.02	25	12	7.5	7	85.3499
402	0.25	0.34	0.075	0.05	0.02	0.02	25	12	7.5	8	81.6527
403	0.25	0.34	0.075	0.05	0.02	0.02	47	12	7.5	7	63.3157
404	0.25	0.34	0.075	0.05	0.02	0.02	47	12	7.5	8	56.3263
405	0.25	0.34	0.075	0.05	0.02	0.02	25	12	27.5	7	89.2709
406	0.25	0.34	0.075	0.05	0.02	0.02	25	12	27.5	8	85.6609
407	0.25	0.34	0.075	0.05	0.02	0.02	47	12	27.5	7	75.2078
408	0.25	0.34	0.075	0.05	0.02	0.02	47	12	27.5	8	69.7628
409	0.25	0.34	0.075	0.05	0.02	0.02	25	18	7.5	7	154.215
410	0.25	0.34	0.075	0.05	0.02	0.02	25	18	7.5	8	149.204
411	0.25	0.34	0.075	0.05	0.02	0.02	47	18	7.5	7	131.66
412	0.25	0.34	0.075	0.05	0.02	0.02	47	18	7.5	8	123.372
413	0.25	0.34	0.075	0.05	0.02	0.02	25	18	27.5	7	156.195
414	0.25	0.34	0.075	0.05	0.02	0.02	25	18	27.5	8	150.636
415	0.25	0.34	0.075	0.05	0.02	0.02	47	18	27.5	7	142.063
416	0.25	0.34	0.075	0.05	0.02	0.02	47	18	27.5	8	134.583
417	0.25	0.34	0.075	0.05	0.025	0.01	25	12	7.5	7	86.4536
418	0.25	0.34	0.075	0.05	0.025	0.01	25	12	7.5	8	82.5515
419	0.25	0.34	0.075	0.05	0.025	0.01	47	12	7.5	7	64.694
420	0.25	0.34	0.075	0.05	0.025	0.01	47	12	7.5	8	57.4529
421	0.25	0.34	0.075	0.05	0.025	0.01	25	12	27.5	7	88.9686
422	0.25	0.34	0.075	0.05	0.025	0.01	25	12	27.5	8	85.2917
423	0.25	0.34	0.075	0.05	0.025	0.01	47	12	27.5	7	74.8876
424	0.25	0.34	0.075	0.05	0.025	0.01	47	12	27.5	8	69.344
425	0.25	0.34	0.075	0.05	0.025	0.01	25	18	7.5	7	155.825
426	0.25	0.34	0.075	0.05	0.025	0.01	25	18	7.5	8	150.925
427	0.25	0.34	0.075	0.05	0.025	0.01	47	18	7.5	7	133.528
428	0.25	0.34	0.075	0.05	0.025	0.01	47	18	7.5	8	125.19
429	0.25	0.34	0.075	0.05	0.025	0.01	25	18	27.5	7	155.699
430	0.25	0.34	0.075	0.05	0.025	0.01	25	18	27.5	8	150.117
431	0.25	0.34	0.075	0.05	0.025	0.01	47	18	27.5	7	141.556
432	0.25	0.34	0.075	0.05	0.025	0.01	47	18	27.5	8	133.423
433	0.25	0.34	0.075	0.05	0.025	0.02	25	12	7.5	7	85.1979
434	0.25	0.34	0.075	0.05	0.025	0.02	25	12	7.5	8	81.4241
435	0.25	0.34	0.075	0.05	0.025	0.02	47	12	7.5	7	63.94
436	0.25	0.34	0.075	0.05	0.025	0.02	47	12	7.5	8	57.1036
437	0.25	0.34	0.075	0.05	0.025	0.02	25	12	27.5	7	88.1102
438	0.25	0.34	0.075	0.05	0.025	0.02	25	12	27.5	8	84.225
439	0.25	0.34	0.075	0.05	0.025	0.02	47	12	27.5	7	74.2077
440	0.25	0.34	0.075	0.05	0.025	0.02	47	12	27.5	8	68.8998
441	0.25	0.34	0.075	0.05	0.025	0.02	25	18	7.5	7	153.423
442	0.25	0.34	0.075	0.05	0.025	0.02	25	18	7.5	8	148.233
443	0.25	0.34	0.075	0.05	0.025	0.02	47	18	7.5	7	131.675
444	0.25	0.34	0.075	0.05	0.025	0.02	47	18	7.5	8	123.037
445	0.25	0.34	0.075	0.05	0.025	0.02	25	18	27.5	7	154.132
446	0.25	0.34	0.075	0.05	0.025	0.02	25	18	27.5	8	147.782
447	0.25	0.34	0.075	0.05	0.025	0.02	47	18	27.5	7	140.167
448	0.25	0.34	0.075	0.05	0.025	0.02	47	18	27.5	8	132.321
449	0.25	0.34	0.075	0.075	0.02	0.01	25	12	7.5	7	83.3931
450	0.25	0.34	0.075	0.075	0.02	0.01	25	12	7.5	8	80.0755
451	0.25	0.34	0.075	0.075	0.02	0.01	47	12	7.5	7	63.884
452	0.25	0.34	0.075	0.075	0.02	0.01	47	12	7.5	8	57.3611
453	0.25	0.34	0.075	0.075	0.02	0.01	25	12	27.5	7	89.1385
454	0.25	0.34	0.075	0.075	0.02	0.01	25	12	27.5	8	85.7121
455	0.25	0.34	0.075	0.075	0.02	0.01	47	12	27.5	7	76.4703
456	0.25	0.34	0.075	0.075	0.02	0.01	47	12	27.5	8	71.4056
457	0.25	0.34	0.075	0.075	0.02	0.01	25	18	7.5	7	149.65
458	0.25	0.34	0.075	0.075	0.02	0.01	25	18	7.5	8	145.404
459	0.25	0.34	0.075	0.075	0.02	0.01	47	18	7.5	7	129.614
460	0.25	0.34	0.075	0.075	0.02	0.01	47	18	7.5	8	122.133
461	0.25	0.34	0.075	0.075	0.02	0.01	25	18	27.5	7	155.091
462	0.25	0.34	0.075	0.075	0.02	0.01	25	18	27.5	8	149.85
463	0.25	0.34	0.075	0.075	0.02	0.01	47	18	27.5	7	142.392
464	0.25	0.34	0.075	0.075	0.02	0.01	47	18	27.5	8	135.444
465	0.25	0.34	0.075	0.075	0.02	0.02	25	12	7.5	7	81.8267
466	0.25	0.34	0.075	0.075	0.02	0.02	25	12	7.5	8	78.4193
467	0.25	0.34	0.075	0.075	0.02	0.02	47	12	7.5	7	62.5906
468	0.25	0.34	0.075	0.075	0.02	0.02	47	12	7.5	8	56.1048
469	0.25	0.34	0.075	0.075	0.02	0.02	25	12	27.5	7	88.0118
470	0.25	0.34	0.075	0.075	0.02	0.02	25	12	27.5	8	84.6782
471	0.25	0.34	0.075	0.075	0.02	0.02	47	12	27.5	7	75.3804
472	0.25	0.34	0.075	0.075	0.02	0.02	47	12	27.5	8	70.5065
473	0.25	0.34	0.075	0.075	0.02	0.02	25	18	7.5	7	146.852
474	0.25	0.34	0.075	0.075	0.02	0.02	25	18	7.5	8	142.578
475	0.25	0.34	0.075	0.075	0.02	0.02	47	18	7.5	7	127.109
476	0.25	0.34	0.075	0.075	0.02	0.02	47	18	7.5	8	119.64
477	0.25	0.34	0.075	0.075	0.02	0.02	25	18	27.5	7	153.132
478	0.25	0.34	0.075	0.075	0.02	0.02	25	18	27.5	8	147.61
479	0.25	0.34	0.075	0.075	0.02	0.02	47	18	27.5	7	140.443
480	0.25	0.34	0.075	0.075	0.02	0.02	47	18	27.5	8	133.042
481	0.25	0.34	0.075	0.075	0.025	0.01	25	12	7.5	7	83.1374
482	0.25	0.34	0.075	0.075	0.025	0.01	25	12	7.5	8	79.8702
483	0.25	0.34	0.075	0.075	0.025	0.01	47	12	7.5	7	64.3181
484	0.25	0.34	0.075	0.075	0.025	0.01	47	12	7.5	8	58.0161
485	0.25	0.34	0.075	0.075	0.025	0.01	25	12	27.5	7	87.9042
486	0.25	0.34	0.075	0.075	0.025	0.01	25	12	27.5	8	84.3315
487	0.25	0.34	0.075	0.075	0.025	0.01	47	12	27.5	7	75.3829
488	0.25	0.34	0.075	0.075	0.025	0.01	47	12	27.5	8	70.4295
489	0.25	0.34	0.075	0.075	0.025	0.01	25	18	7.5	7	148.747
490	0.25	0.34	0.075	0.075	0.025	0.01	25	18	7.5	8	144.291
491	0.25	0.34	0.075	0.075	0.025	0.01	47	18	7.5	7	129.416
492	0.25	0.34	0.075	0.075	0.025	0.01	47	18	7.5	8	121.917
493	0.25	0.34	0.075	0.075	0.025	0.01	25	18	27.5	7	152.932
494	0.25	0.34	0.075	0.075	0.025	0.01	25	18	27.5	8	147.743
495	0.25	0.34	0.075	0.075	0.025	0.01	47	18	27.5	7	140.34
496	0.25	0.34	0.075	0.075	0.025	0.01	47	18	27.5	8	133.574
497	0.25	0.34	0.075	0.075	0.025	0.02	25	12	7.5	7	81.5442
498	0.25	0.34	0.075	0.075	0.025	0.02	25	12	7.5	8	78.2328
499	0.25	0.34	0.075	0.075	0.025	0.02	47	12	7.5	7	62.9452
500	0.25	0.34	0.075	0.075	0.025	0.02	47	12	7.5	8	56.635
501	0.25	0.34	0.075	0.075	0.025	0.02	25	12	27.5	7	86.7646
502	0.25	0.34	0.075	0.075	0.025	0.02	25	12	27.5	8	83.6918
503	0.25	0.34	0.075	0.075	0.025	0.02	47	12	27.5	7	74.2846
504	0.25	0.34	0.075	0.075	0.025	0.02	47	12	27.5	8	69.0619
505	0.25	0.34	0.075	0.075	0.025	0.02	25	18	7.5	7	145.93
506	0.25	0.34	0.075	0.075	0.025	0.02	25	18	7.5	8	141.449
507	0.25	0.34	0.075	0.075	0.025	0.02	47	18	7.5	7	126.859
508	0.25	0.34	0.075	0.075	0.025	0.02	47	18	7.5	8	119.478
509	0.25	0.34	0.075	0.075	0.025	0.02	25	18	27.5	7	150.974
510	0.25	0.34	0.075	0.075	0.025	0.02	25	18	27.5	8	145.416
511	0.25	0.34	0.075	0.075	0.025	0.02	47	18	27.5	7	138.459
512	0.25	0.34	0.075	0.075	0.025	0.02	47	18	27.5	8	131.679
513	0.85	0.12	0.05	0.05	0.02	0.01	25	12	7.5	7	-107.499
514	0.85	0.12	0.05	0.05	0.02	0.01	25	12	7.5	8	-114.608
515	0.85	0.12	0.05	0.05	0.02	0.01	47	12	7.5	7	-232.76
516	0.85	0.12	0.05	0.05	0.02	0.01	47	12	7.5	8	-247.184
517	0.85	0.12	0.05	0.05	0.02	0.01	25	12	27.5	7	-70.5823
518	0.85	0.12	0.05	0.05	0.02	0.01	25	12	27.5	8	-75.1844
519	0.85	0.12	0.05	0.05	0.02	0.01	47	12	27.5	7	-184.694
520	0.85	0.12	0.05	0.05	0.02	0.01	47	12	27.5	8	-194.03
521	0.85	0.12	0.05	0.05	0.02	0.01	25	18	7.5	7	-92.9178
522	0.85	0.12	0.05	0.05	0.02	0.01	25	18	7.5	8	-98.2723
523	0.85	0.12	0.05	0.05	0.02	0.01	47	18	7.5	7	-218.261
524	0.85	0.12	0.05	0.05	0.02	0.01	47	18	7.5	8	-230.71
525	0.85	0.12	0.05	0.05	0.02	0.01	25	18	27.5	7	-39.7599
526	0.85	0.12	0.05	0.05	0.02	0.01	25	18	27.5	8	-42.2752
527	0.85	0.12	0.05	0.05	0.02	0.01	47	18	27.5	7	-154.156
528	0.85	0.12	0.05	0.05	0.02	0.01	47	18	27.5	8	-161.572
529	0.85	0.12	0.05	0.05	0.02	0.02	25	12	7.5	7	-106.28
530	0.85	0.12	0.05	0.05	0.02	0.02	25	12	7.5	8	-113.307
531	0.85	0.12	0.05	0.05	0.02	0.02	47	12	7.5	7	-230.633
532	0.85	0.12	0.05	0.05	0.02	0.02	47	12	7.5	8	-244.853
533	0.85	0.12	0.05	0.05	0.02	0.02	25	12	27.5	7	-69.4235
534	0.85	0.12	0.05	0.05	0.02	0.02	25	12	27.5	8	-73.9045
535	0.85	0.12	0.05	0.05	0.02	0.02	47	12	27.5	7	-182.684
536	0.85	0.12	0.05	0.05	0.02	0.02	47	12	27.5	8	-191.781
537	0.85	0.12	0.05	0.05	0.02	0.02	25	18	7.5	7	-91.5788
538	0.85	0.12	0.05	0.05	0.02	0.02	25	18	7.5	8	-96.8381
539	0.85	0.12	0.05	0.05	0.02	0.02	47	18	7.5	7	-216.023
540	0.85	0.12	0.05	0.05	0.02	0.02	47	18	7.5	8	-228.316
541	0.85	0.12	0.05	0.05	0.02	0.02	25	18	27.5	7	-38.4992
542	0.85	0.12	0.05	0.05	0.02	0.02	25	18	27.5	8	-40.9328
543	0.85	0.12	0.05	0.05	0.02	0.02	47	18	27.5	7	-152.083
544	0.85	0.12	0.05	0.05	0.02	0.02	47	18	27.5	8	-159.352
545	0.85	0.12	0.05	0.05	0.025	0.01	25	12	7.5	7	-106.524
546	0.85	0.12	0.05	0.05	0.025	0.01	25	12	7.5	8	-113.71
547	0.85	0.12	0.05	0.05	0.025	0.01	47	12	7.5	7	-231.522
548	0.85	0.12	0.05	0.05	0.025	0.01	47	12	7.5	8	-245.918
549	0.85	0.12	0.05	0.05	0.025	0.01	25	12	27.5	7	-69.1112
550	0.85	0.12	0.05	0.05	0.025	0.01	25	12	27.5	8	-73.8089
551	0.85	0.12	0.05	0.05	0.025	0.01	47	12	27.5	7	-182.635
552	0.85	0.12	0.05	0.05	0.025	0.01	47	12	27.5	8	-192.121
553	0.85	0.12	0.05	0.05	0.025	0.01	25	18	7.5	7	-91.5184
554	0.85	0.12	0.05	0.05	0.025	0.01	25	18	7.5	8	-96.9229
555	0.85	0.12	0.05	0.05	0.025	0.01	47	18	7.5	7	-216.614
556	0.85	0.12	0.05	0.05	0.025	0.01	47	18	7.5	8	-229.18
557	0.85	0.12	0.05	0.05	0.025	0.01	25	18	27.5	7	-37.7849
558	0.85	0.12	0.05	0.05	0.025	0.01	25	18	27.5	8	-40.4028
559	0.85	0.12	0.05	0.05	0.025	0.01	47	18	27.5	7	-151.488
560	0.85	0.12	0.05	0.05	0.025	0.01	47	18	27.5	8	-159.095
561	0.85	0.12	0.05	0.05	0.025	0.02	25	12	7.5	7	-105.164
562	0.85	0.12	0.05	0.05	0.025	0.02	25	12	7.5	8	-112.433
563	0.85	0.12	0.05	0.05	0.025	0.02	47	12	7.5	7	-229.073
564	0.85	0.12	0.05	0.05	0.025	0.02	47	12	7.5	8	-243.753
565	0.85	0.12	0.05	0.05	0.025	0.02	25	12	27.5	7	-67.909
566	0.85	0.12	0.05	0.05	0.025	0.02	25	12	27.5	8	-72.4915
567	0.85	0.12	0.05	0.05	0.025	0.02	47	12	27.5	7	-180.476
568	0.85	0.12	0.05	0.05	0.025	0.02	47	12	27.5	8	-189.913
569	0.85	0.12	0.05	0.05	0.025	0.02	25	18	7.5	7	-90.0512
570	0.85	0.12	0.05	0.05	0.025	0.02	25	18	7.5	8	-95.53
571	0.85	0.12	0.05	0.05	0.025	0.02	47	18	7.5	7	-214.082
572	0.85	0.12	0.05	0.05	0.025	0.02	47	18	7.5	8	-226.869
573	0.85	0.12	0.05	0.05	0.025	0.02	25	18	27.5	7	-36.5248
574	0.85	0.12	0.05	0.05	0.025	0.02	25	18	27.5	8	-39.0705
575	0.85	0.12	0.05	0.05	0.025	0.02	47	18	27.5	7	-149.433
576	0.85	0.12	0.05	0.05	0.025	0.02	47	18	27.5	8	-156.955
577	0.85	0.12	0.05	0.075	0.02	0.01	25	12	7.5	7	-103.592
578	0.85	0.12	0.05	0.075	0.02	0.01	25	12	7.5	8	-110.744
579	0.85	0.12	0.05	0.075	0.02	0.01	47	12	7.5	7	-225.043
580	0.85	0.12	0.05	0.075	0.02	0.01	47	12	7.5	8	-239.455
581	0.85	0.12	0.05	0.075	0.02	0.01	25	12	27.5	7	-65.1233
582	0.85	0.12	0.05	0.075	0.02	0.01	25	12	27.5	8	-69.589
583	0.85	0.12	0.05	0.075	0.02	0.01	47	12	27.5	7	-174.905
584	0.85	0.12	0.05	0.075	0.02	0.01	47	12	27.5	8	-183.953
585	0.85	0.12	0.05	0.075	0.02	0.01	25	18	7.5	7	-88.7638
586	0.85	0.12	0.05	0.075	0.02	0.01	25	18	7.5	8	-94.1947
587	0.85	0.12	0.05	0.075	0.02	0.01	47	18	7.5	7	-210.325
588	0.85	0.12	0.05	0.075	0.02	0.01	47	18	7.5	8	-222.829
589	0.85	0.12	0.05	0.075	0.02	0.01	25	18	27.5	7	-33.6061
590	0.85	0.12	0.05	0.075	0.02	0.01	25	18	27.5	8	-36.0415
591	0.85	0.12	0.05	0.075	0.02	0.01	47	18	27.5	7	-143.65
592	0.85	0.12	0.05	0.075	0.02	0.01	47	18	27.5	8	-150.887
593	0.85	0.12	0.05	0.075	0.02	0.02	25	12	7.5	7	-102.102
594	0.85	0.12	0.05	0.075	0.02	0.02	25	12	7.5	8	-109.228
595	0.85	0.12	0.05	0.075	0.02	0.02	47	12	7.5	7	-222.342
596	0.85	0.12	0.05	0.075	0.02	0.02	47	12	7.5	8	-236.789
597	0.85	0.12	0.05	0.075	0.02	0.02	25	12	27.5	7	-63.8208
598	0.85	0.12	0.05	0.075	0.02	0.02	25	12	27.5	8	-68.464
599	0.85	0.12	0.05	0.075	0.02	0.02	47	12	27.5	7	-172.515
600	0.85	0.12	0.05	0.075	0.02	0.02	47	12	27.5	8	-181.922
601	0.85	0.12	0.05	0.075	0.02	0.02	25	18	7.5	7	-87.1804
602	0.85	0.12	0.05	0.075	0.02	0.02	25	18	7.5	8	-92.5553
603	0.85	0.12	0.05	0.075	0.02	0.02	47	18	7.5	7	-207.561
604	0.85	0.12	0.05	0.075	0.02	0.02	47	18	7.5	8	-220.045
605	0.85	0.12	0.05	0.075	0.02	0.02	25	18	27.5	7	-32.2586
606	0.85	0.12	0.05	0.075	0.02	0.02	25	18	27.5	8	-34.8022
607	0.85	0.12	0.05	0.075	0.02	0.02	47	18	27.5	7	-141.306
608	0.85	0.12	0.05	0.075	0.02	0.02	47	18	27.5	8	-148.986
609	0.85	0.12	0.05	0.075	0.025	0.01	25	12	7.5	7	-102.528
610	0.85	0.12	0.05	0.075	0.025	0.01	25	12	7.5	8	-109.703
611	0.85	0.12	0.05	0.075	0.025	0.01	47	12	7.5	7	-223.606
612	0.85	0.12	0.05	0.075	0.025	0.01	47	12	7.5	8	-238.087
613	0.85	0.12	0.05	0.075	0.025	0.01	25	12	27.5	7	-63.562
614	0.85	0.12	0.05	0.075	0.025	0.01	25	12	27.5	8	-68.1763
615	0.85	0.12	0.05	0.075	0.025	0.01	47	12	27.5	7	-172.592
616	0.85	0.12	0.05	0.075	0.025	0.01	47	12	27.5	8	-182.027
617	0.85	0.12	0.05	0.075	0.025	0.01	25	18	7.5	7	-87.2927
618	0.85	0.12	0.05	0.075	0.025	0.01	25	18	7.5	8	-92.6927
619	0.85	0.12	0.05	0.075	0.025	0.01	47	18	7.5	7	-208.513
620	0.85	0.12	0.05	0.075	0.025	0.01	47	18	7.5	8	-221.041
621	0.85	0.12	0.05	0.075	0.025	0.01	25	18	27.5	7	-31.5677
622	0.85	0.12	0.05	0.075	0.025	0.01	25	18	27.5	8	-34.1761
623	0.85	0.12	0.05	0.075	0.025	0.01	47	18	27.5	7	-140.962
624	0.85	0.12	0.05	0.075	0.025	0.01	47	18	27.5	8	-148.662
625	0.85	0.12	0.05	0.075	0.025	0.02	25	12	7.5	7	-101.033
626	0.85	0.12	0.05	0.075	0.025	0.02	25	12	7.5	8	-108.228
627	0.85	0.12	0.05	0.075	0.025	0.02	47	12	7.5	7	-220.891
628	0.85	0.12	0.05	0.075	0.025	0.02	47	12	7.5	8	-235.405
629	0.85	0.12	0.05	0.075	0.025	0.02	25	12	27.5	7	-62.3375
630	0.85	0.12	0.05	0.075	0.025	0.02	25	12	27.5	8	-66.9451
631	0.85	0.12	0.05	0.075	0.025	0.02	47	12	27.5	7	-170.345
632	0.85	0.12	0.05	0.075	0.025	0.02	47	12	27.5	8	-179.805
633	0.85	0.12	0.05	0.075	0.025	0.02	25	18	7.5	7	-85.7
634	0.85	0.12	0.05	0.075	0.025	0.02	25	18	7.5	8	-91.1055
635	0.85	0.12	0.05	0.075	0.025	0.02	47	18	7.5	7	-205.733
636	0.85	0.12	0.05	0.075	0.025	0.02	47	18	7.5	8	-218.376
637	0.85	0.12	0.05	0.075	0.025	0.02	25	18	27.5	7	-30.3001
638	0.85	0.12	0.05	0.075	0.025	0.02	25	18	27.5	8	-32.8696
639	0.85	0.12	0.05	0.075	0.025	0.02	47	18	27.5	7	-138.707
640	0.85	0.12	0.05	0.075	0.025	0.02	47	18	27.5	8	-146.388
641	0.85	0.12	0.075	0.05	0.02	0.01	25	12	7.5	7	-114.256
642	0.85	0.12	0.075	0.05	0.02	0.01	25	12	7.5	8	-111.381
643	0.85	0.12	0.075	0.05	0.02	0.01	47	12	7.5	7	-246.433
644	0.85	0.12	0.075	0.05	0.02	0.01	47	12	7.5	8	-240.346
645	0.85	0.12	0.075	0.05	0.02	0.01	25	12	27.5	7	-69.0095
646	0.85	0.12	0.075	0.05	0.02	0.01	25	12	27.5	8	-68.4806
647	0.85	0.12	0.075	0.05	0.02	0.01	47	12	27.5	7	-185.911
648	0.85	0.12	0.075	0.05	0.02	0.01	47	12	27.5	8	-182.376
649	0.85	0.12	0.075	0.05	0.02	0.01	25	18	7.5	7	-98.3103
650	0.85	0.12	0.075	0.05	0.02	0.01	25	18	7.5	8	-94.9788
651	0.85	0.12	0.075	0.05	0.02	0.01	47	18	7.5	7	-230.783
652	0.85	0.12	0.075	0.05	0.02	0.01	47	18	7.5	8	-223.981
653	0.85	0.12	0.075	0.05	0.02	0.01	25	18	27.5	7	-34.9832
654	0.85	0.12	0.075	0.05	0.02	0.01	25	18	27.5	8	-34.6028
655	0.85	0.12	0.075	0.05	0.02	0.01	47	18	27.5	7	-152.181
656	0.85	0.12	0.075	0.05	0.02	0.01	47	18	27.5	8	-149.017
657	0.85	0.12	0.075	0.05	0.02	0.02	25	12	7.5	7	-113.014
658	0.85	0.12	0.075	0.05	0.02	0.02	25	12	7.5	8	-110.11
659	0.85	0.12	0.075	0.05	0.02	0.02	47	12	7.5	7	-243.836
660	0.85	0.12	0.075	0.05	0.02	0.02	47	12	7.5	8	-237.899
661	0.85	0.12	0.075	0.05	0.02	0.02	25	12	27.5	7	-68.0335
662	0.85	0.12	0.075	0.05	0.02	0.02	25	12	27.5	8	-67.4593
663	0.85	0.12	0.075	0.05	0.02	0.02	47	12	27.5	7	-183.936
664	0.85	0.12	0.075	0.05	0.02	0.02	47	12	27.5	8	-180.431
665	0.85	0.12	0.075	0.05	0.02	0.02	25	18	7.5	7	-97.063
666	0.85	0.12	0.075	0.05	0.02	0.02	25	18	7.5	8	-93.6892
667	0.85	0.12	0.075	0.05	0.02	0.02	47	18	7.5	7	-228.259
668	0.85	0.12	0.075	0.05	0.02	0.02	47	18	7.5	8	-221.578
669	0.85	0.12	0.075	0.05	0.02	0.02	25	18	27.5	7	-34.04
670	0.85	0.12	0.075	0.05	0.02	0.02	25	18	27.5	8	-33.684
671	0.85	0.12	0.075	0.05	0.02	0.02	47	18	27.5	7	-150.382
672	0.85	0.12	0.075	0.05	0.02	0.02	47	18	27.5	8	-147.195
673	0.85	0.12	0.075	0.05	0.025	0.01	25	12	7.5	7	-113.105
674	0.85	0.12	0.075	0.05	0.025	0.01	25	12	7.5	8	-110.263
675	0.85	0.12	0.075	0.05	0.025	0.01	47	12	7.5	7	-244.775
676	0.85	0.12	0.075	0.05	0.025	0.01	47	12	7.5	8	-238.789
677	0.85	0.12	0.075	0.05	0.025	0.01	25	12	27.5	7	-67.2783
678	0.85	0.12	0.075	0.05	0.025	0.01	25	12	27.5	8	-66.7299
679	0.85	0.12	0.075	0.05	0.025	0.01	47	12	27.5	7	-183.238
680	0.85	0.12	0.075	0.05	0.025	0.01	47	12	27.5	8	-179.865
681	0.85	0.12	0.075	0.05	0.025	0.01	25	18	7.5	7	-96.6773
682	0.85	0.12	0.075	0.05	0.025	0.01	25	18	7.5	8	-93.411
683	0.85	0.12	0.075	0.05	0.025	0.01	47	18	7.5	7	-228.656
684	0.85	0.12	0.075	0.05	0.025	0.01	47	18	7.5	8	-222.127
685	0.85	0.12	0.075	0.05	0.025	0.01	25	18	27.5	7	-32.6211
686	0.85	0.12	0.075	0.05	0.025	0.01	25	18	27.5	8	-32.4223
687	0.85	0.12	0.075	0.05	0.025	0.01	47	18	27.5	7	-149.473
688	0.85	0.12	0.075	0.05	0.025	0.01	47	18	27.5	8	-146.054
689	0.85	0.12	0.075	0.05	0.025	0.02	25	12	7.5	7	-111.787
690	0.85	0.12	0.075	0.05	0.025	0.02	25	12	7.5	8	-108.987
691	0.85	0.12	0.075	0.05	0.025	0.02	47	12	7.5	7	-242.237
692	0.85	0.12	0.075	0.05	0.025	0.02	47	12	7.5	8	-236.405
693	0.85	0.12	0.075	0.05	0.025	0.02	25	12	27.5	7	-66.3549
694	0.85	0.12	0.075	0.05	0.025	0.02	25	12	27.5	8	-65.6869
695	0.85	0.12	0.075	0.05	0.025	0.02	47	12	27.5	7	-181.407
696	0.85	0.12	0.075	0.05	0.025	0.02	47	12	27.5	8	-177.893
697	0.85	0.12	0.075	0.05	0.025	0.02	25	18	7.5	7	-95.3546
698	0.85	0.12	0.075	0.05	0.025	0.02	25	18	7.5	8	-92.1168
699	0.85	0.12	0.075	0.05	0.025	0.02	47	18	7.5	7	-226.144
700	0.85	0.12	0.075	0.05	0.025	0.02	47	18	7.5	8	-219.604
701	0.85	0.12	0.075	0.05	0.025	0.02	25	18	27.5	7	-31.8052
702	0.85	0.12	0.075	0.05	0.025	0.02	25	18	27.5	8	-31.339
703	0.85	0.12	0.075	0.05	0.025	0.02	47	18	27.5	7	-147.441
704	0.85	0.12	0.075	0.05	0.025	0.02	47	18	27.5	8	-144.204
705	0.85	0.12	0.075	0.075	0.02	0.01	25	12	7.5	7	-108.317
706	0.85	0.12	0.075	0.075	0.02	0.01	25	12	7.5	8	-106.022
707	0.85	0.12	0.075	0.075	0.02	0.01	47	12	7.5	7	-234.513
708	0.85	0.12	0.075	0.075	0.02	0.01	47	12	7.5	8	-229.773
709	0.85	0.12	0.075	0.075	0.02	0.01	25	12	27.5	7	-62.4689
710	0.85	0.12	0.075	0.075	0.02	0.01	25	12	27.5	8	-62.3776
711	0.85	0.12	0.075	0.075	0.02	0.01	47	12	27.5	7	-173.474
712	0.85	0.12	0.075	0.075	0.02	0.01	47	12	27.5	8	-171.205
713	0.85	0.12	0.075	0.075	0.02	0.01	25	18	7.5	7	-92.2376
714	0.85	0.12	0.075	0.075	0.02	0.01	25	18	7.5	8	-89.478
715	0.85	0.12	0.075	0.075	0.02	0.01	47	18	7.5	7	-218.822
716	0.85	0.12	0.075	0.075	0.02	0.01	47	18	7.5	8	-213.517
717	0.85	0.12	0.075	0.075	0.02	0.01	25	18	27.5	7	-27.904
718	0.85	0.12	0.075	0.075	0.02	0.01	25	18	27.5	8	-28.1029
719	0.85	0.12	0.075	0.075	0.02	0.01	47	18	27.5	7	-139.583
720	0.85	0.12	0.075	0.075	0.02	0.01	47	18	27.5	8	-137.527
721	0.85	0.12	0.075	0.075	0.02	0.02	25	12	7.5	7	-106.579
722	0.85	0.12	0.075	0.075	0.02	0.02	25	12	7.5	8	-104.521
723	0.85	0.12	0.075	0.075	0.02	0.02	47	12	7.5	7	-231.28
724	0.85	0.12	0.075	0.075	0.02	0.02	47	12	7.5	8	-226.983
725	0.85	0.12	0.075	0.075	0.02	0.02	25	12	27.5	7	-61.2245
726	0.85	0.12	0.075	0.075	0.02	0.02	25	12	27.5	8	-61.3629
727	0.85	0.12	0.075	0.075	0.02	0.02	47	12	27.5	7	-171.023
728	0.85	0.12	0.075	0.075	0.02	0.02	47	12	27.5	8	-169.113
729	0.85	0.12	0.075	0.075	0.02	0.02	25	18	7.5	7	-90.5178
730	0.85	0.12	0.075	0.075	0.02	0.02	25	18	7.5	8	-88.0259
731	0.85	0.12	0.075	0.075	0.02	0.02	47	18	7.5	7	-215.525
732	0.85	0.12	0.075	0.075	0.02	0.02	47	18	7.5	8	-210.496
733	0.85	0.12	0.075	0.075	0.02	0.02	25	18	27.5	7	-26.8994
734	0.85	0.12	0.075	0.075	0.02	0.02	25	18	27.5	8	-27.176
735	0.85	0.12	0.075	0.075	0.02	0.02	47	18	27.5	7	-137.295
736	0.85	0.12	0.075	0.075	0.02	0.02	47	18	27.5	8	-135.579
737	0.85	0.12	0.075	0.075	0.025	0.01	25	12	7.5	7	-107.065
738	0.85	0.12	0.075	0.075	0.025	0.01	25	12	7.5	8	-104.86
739	0.85	0.12	0.075	0.075	0.025	0.01	47	12	7.5	7	-233.123
740	0.85	0.12	0.075	0.075	0.025	0.01	47	12	7.5	8	-228.166
741	0.85	0.12	0.075	0.075	0.025	0.01	25	12	27.5	7	-60.6782
742	0.85	0.12	0.075	0.075	0.025	0.01	25	12	27.5	8	-60.762
743	0.85	0.12	0.075	0.075	0.025	0.01	47	12	27.5	7	-170.82
744	0.85	0.12	0.075	0.075	0.025	0.01	47	12	27.5	8	-168.855
745	0.85	0.12	0.075	0.075	0.025	0.01	25	18	7.5	7	-90.519
746	0.85	0.12	0.075	0.075	0.025	0.01	25	18	7.5	8	-87.8918
747	0.85	0.12	0.075	0.075	0.025	0.01	47	18	7.5	7	-216.952
748	0.85	0.12	0.075	0.075	0.025	0.01	47	18	7.5	8	-211.313
749	0.85	0.12	0.075	0.075	0.025	0.01	25	18	27.5	7	-25.9157
750	0.85	0.12	0.075	0.075	0.025	0.01	25	18	27.5	8	-26.0514
751	0.85	0.12	0.075	0.075	0.025	0.01	47	18	27.5	7	-136.827
752	0.85	0.12	0.075	0.075	0.025	0.01	47	18	27.5	8	-134.759
753	0.85	0.12	0.075	0.075	0.025	0.02	25	12	7.5	7	-105.505
754	0.85	0.12	0.075	0.075	0.025	0.02	25	12	7.5	8	-103.341
755	0.85	0.12	0.075	0.075	0.025	0.02	47	12	7.5	7	-229.803
756	0.85	0.12	0.075	0.075	0.025	0.02	47	12	7.5	8	-225.336
757	0.85	0.12	0.075	0.075	0.025	0.02	25	12	27.5	7	-59.7836
758	0.85	0.12	0.075	0.075	0.025	0.02	25	12	27.5	8	-59.7215
759	0.85	0.12	0.075	0.075	0.025	0.02	47	12	27.5	7	-168.905
760	0.85	0.12	0.075	0.075	0.025	0.02	47	12	27.5	8	-166.927
761	0.85	0.12	0.075	0.075	0.025	0.02	25	18	7.5	7	-88.9868
762	0.85	0.12	0.075	0.075	0.025	0.02	25	18	7.5	8	-86.4158
763	0.85	0.12	0.075	0.075	0.025	0.02	47	18	7.5	7	-213.69
764	0.85	0.12	0.075	0.075	0.025	0.02	47	18	7.5	8	-208.532
765	0.85	0.12	0.075	0.075	0.025	0.02	25	18	27.5	7	-24.9856
766	0.85	0.12	0.075	0.075	0.025	0.02	25	18	27.5	8	-25.213
767	0.85	0.12	0.075	0.075	0.025	0.02	47	18	27.5	7	-134.741
768	0.85	0.12	0.075	0.075	0.025	0.02	47	18	27.5	8	-132.849
769	0.85	0.34	0.05	0.05	0.02	0.01	25	12	7.5	7	-47.8082
770	0.85	0.34	0.05	0.05	0.02	0.01	25	12	7.5	8	-51.0698
771	0.85	0.34	0.05	0.05	0.02	0.01	47	12	7.5	7	-141.783
772	0.85	0.34	0.05	0.05	0.02	0.01	47	12	7.5	8	-148.936
773	0.85	0.34	0.05	0.05	0.02	0.01	25	12	27.5	7	-9.81747
774	0.85	0.34	0.05	0.05	0.02	0.01	25	12	27.5	8	-13.1339
775	0.85	0.34	0.05	0.05	0.02	0.01	47	12	27.5	7	-82.6585
776	0.85	0.34	0.05	0.05	0.02	0.01	47	12	27.5	8	-89.5988
777	0.85	0.34	0.05	0.05	0.02	0.01	25	18	7.5	7	-16.3057
778	0.85	0.34	0.05	0.05	0.02	0.01	25	18	7.5	8	-18.2939
779	0.85	0.34	0.05	0.05	0.02	0.01	47	18	7.5	7	-110.961
780	0.85	0.34	0.05	0.05	0.02	0.01	47	18	7.5	8	-116.454
781	0.85	0.34	0.05	0.05	0.02	0.01	25	18	27.5	7	31.7197
782	0.85	0.34	0.05	0.05	0.02	0.01	25	18	27.5	8	28.4614
783	0.85	0.34	0.05	0.05	0.02	0.01	47	18	27.5	7	-41.3767
784	0.85	0.34	0.05	0.05	0.02	0.01	47	18	27.5	8	-47.7508
785	0.85	0.34	0.05	0.05	0.02	0.02	25	12	7.5	7	-47.0382
786	0.85	0.34	0.05	0.05	0.02	0.02	25	12	7.5	8	-50.0765
787	0.85	0.34	0.05	0.05	0.02	0.02	47	12	7.5	7	-140.328
788	0.85	0.34	0.05	0.05	0.02	0.02	47	12	7.5	8	-147.353
789	0.85	0.34	0.05	0.05	0.02	0.02	25	12	27.5	7	-9.57413
790	0.85	0.34	0.05	0.05	0.02	0.02	25	12	27.5	8	-12.8231
791	0.85	0.34	0.05	0.05	0.02	0.02	47	12	27.5	7	-82.0427
792	0.85	0.34	0.05	0.05	0.02	0.02	47	12	27.5	8	-88.5119
793	0.85	0.34	0.05	0.05	0.02	0.02	25	18	7.5	7	-15.5444
794	0.85	0.34	0.05	0.05	0.02	0.02	25	18	7.5	8	-17.2385
795	0.85	0.34	0.05	0.05	0.02	0.02	47	18	7.5	7	-109.5
796	0.85	0.34	0.05	0.05	0.02	0.02	47	18	7.5	8	-114.8
797	0.85	0.34	0.05	0.05	0.02	0.02	25	18	27.5	7	31.7839
798	0.85	0.34	0.05	0.05	0.02	0.02	25	18	27.5	8	28.9401
799	0.85	0.34	0.05	0.05	0.02	0.02	47	18	27.5	7	-40.9427
800	0.85	0.34	0.05	0.05	0.02	0.02	47	18	27.5	8	-46.955
801	0.85	0.34	0.05	0.05	0.025	0.01	25	12	7.5	7	-46.9039
802	0.85	0.34	0.05	0.05	0.025	0.01	25	12	7.5	8	-50.1852
803	0.85	0.34	0.05	0.05	0.025	0.01	47	12	7.5	7	-140.328
804	0.85	0.34	0.05	0.05	0.025	0.01	47	12	7.5	8	-147.118
805	0.85	0.34	0.05	0.05	0.025	0.01	25	12	27.5	7	-9.79198
806	0.85	0.34	0.05	0.05	0.025	0.01	25	12	27.5	8	-12.9312
807	0.85	0.34	0.05	0.05	0.025	0.01	47	12	27.5	7	-82.2879
808	0.85	0.34	0.05	0.05	0.025	0.01	47	12	27.5	8	-88.7909
809	0.85	0.34	0.05	0.05	0.025	0.01	25	18	7.5	7	-15.2287
810	0.85	0.34	0.05	0.05	0.025	0.01	25	18	7.5	8	-16.9896
811	0.85	0.34	0.05	0.05	0.025	0.01	47	18	7.5	7	-109.329
812	0.85	0.34	0.05	0.05	0.025	0.01	47	18	7.5	8	-114.762
813	0.85	0.34	0.05	0.05	0.025	0.01	25	18	27.5	7	31.4987
814	0.85	0.34	0.05	0.05	0.025	0.01	25	18	27.5	8	28.9742
815	0.85	0.34	0.05	0.05	0.025	0.01	47	18	27.5	7	-41.2408
816	0.85	0.34	0.05	0.05	0.025	0.01	47	18	27.5	8	-47.0439
817	0.85	0.34	0.05	0.05	0.025	0.02	25	12	7.5	7	-46.1312
818	0.85	0.34	0.05	0.05	0.025	0.02	25	12	7.5	8	-49.4225
819	0.85	0.34	0.05	0.05	0.025	0.02	47	12	7.5	7	-138.857
820	0.85	0.34	0.05	0.05	0.025	0.02	47	12	7.5	8	-145.855
821	0.85	0.34	0.05	0.05	0.025	0.02	25	12	27.5	7	-9.55825
822	0.85	0.34	0.05	0.05	0.025	0.02	25	12	27.5	8	-12.7389
823	0.85	0.34	0.05	0.05	0.025	0.02	47	12	27.5	7	-81.6542
824	0.85	0.34	0.05	0.05	0.025	0.02	47	12	27.5	8	-88.8108
825	0.85	0.34	0.05	0.05	0.025	0.02	25	18	7.5	7	-14.5
826	0.85	0.34	0.05	0.05	0.025	0.02	25	18	7.5	8	-16.2048
827	0.85	0.34	0.05	0.05	0.025	0.02	47	18	7.5	7	-107.901
828	0.85	0.34	0.05	0.05	0.025	0.02	47	18	7.5	8	-113.271
829	0.85	0.34	0.05	0.05	0.025	0.02	25	18	27.5	7	31.5029
830	0.85	0.34	0.05	0.05	0.025	0.02	25	18	27.5	8	28.8658
831	0.85	0.34	0.05	0.05	0.025	0.02	47	18	27.5	7	-40.8005
832	0.85	0.34	0.05	0.05	0.025	0.02	47	18	27.5	8	-47.567
833	0.85	0.34	0.05	0.075	0.02	0.01	25	12	7.5	7	-43.4012
834	0.85	0.34	0.05	0.075	0.02	0.01	25	12	7.5	8	-46.4998
835	0.85	0.34	0.05	0.075	0.02	0.01	47	12	7.5	7	-133.571
836	0.85	0.34	0.05	0.075	0.02	0.01	47	12	7.5	8	-140.344
837	0.85	0.34	0.05	0.075	0.02	0.01	25	12	27.5	7	-4.74777
838	0.85	0.34	0.05	0.075	0.02	0.01	25	12	27.5	8	-7.74417
839	0.85	0.34	0.05	0.075	0.02	0.01	47	12	27.5	7	-73.741
840	0.85	0.34	0.05	0.075	0.02	0.01	47	12	27.5	8	-80.2226
841	0.85	0.34	0.05	0.075	0.02	0.01	25	18	7.5	7	-11.5755
842	0.85	0.34	0.05	0.075	0.02	0.01	25	18	7.5	8	-13.2202
843	0.85	0.34	0.05	0.075	0.02	0.01	47	18	7.5	7	-102.376
844	0.85	0.34	0.05	0.075	0.02	0.01	47	18	7.5	8	-107.489
845	0.85	0.34	0.05	0.075	0.02	0.01	25	18	27.5	7	37.5265
846	0.85	0.34	0.05	0.075	0.02	0.01	25	18	27.5	8	35.2459
847	0.85	0.34	0.05	0.075	0.02	0.01	47	18	27.5	7	-31.726
848	0.85	0.34	0.05	0.075	0.02	0.01	47	18	27.5	8	-37.7589
849	0.85	0.34	0.05	0.075	0.02	0.02	25	12	7.5	7	-42.6095
850	0.85	0.34	0.05	0.075	0.02	0.02	25	12	7.5	8	-45.8045
851	0.85	0.34	0.05	0.075	0.02	0.02	47	12	7.5	7	-131.937
852	0.85	0.34	0.05	0.075	0.02	0.02	47	12	7.5	8	-138.853
853	0.85	0.34	0.05	0.075	0.02	0.02	25	12	27.5	7	-4.65244
854	0.85	0.34	0.05	0.075	0.02	0.02	25	12	27.5	8	-7.99179
855	0.85	0.34	0.05	0.075	0.02	0.02	47	12	27.5	7	-73.1802
856	0.85	0.34	0.05	0.075	0.02	0.02	47	12	27.5	8	-80.57
857	0.85	0.34	0.05	0.075	0.02	0.02	25	18	7.5	7	-10.8348
858	0.85	0.34	0.05	0.075	0.02	0.02	25	18	7.5	8	-12.5827
859	0.85	0.34	0.05	0.075	0.02	0.02	47	18	7.5	7	-100.904
860	0.85	0.34	0.05	0.075	0.02	0.02	47	18	7.5	8	-106.212
861	0.85	0.34	0.05	0.075	0.02	0.02	25	18	27.5	7	37.4144
862	0.85	0.34	0.05	0.075	0.02	0.02	25	18	27.5	8	34.0594
863	0.85	0.34	0.05	0.075	0.02	0.02	47	18	27.5	7	-31.5188
864	0.85	0.34	0.05	0.075	0.02	0.02	47	18	27.5	8	-38.0618
865	0.85	0.34	0.05	0.075	0.025	0.01	25	12	7.5	7	-42.5062
866	0.85	0.34	0.05	0.075	0.025	0.01	25	12	7.5	8	-45.5957
867	0.85	0.34	0.05	0.075	0.025	0.01	47	12	7.5	7	-132.052
868	0.85	0.34	0.05	0.075	0.025	0.01	47	12	7.5	8	-138.839
869	0.85	0.34	0.05	0.075	0.025	0.01	25	12	27.5	7	-4.7302
870	0.85	0.34	0.05	0.075	0.025	0.01	25	12	27.5	8	-8.12376
871	0.85	0.34	0.05	0.075	0.025	0.01	47	12	27.5	7	-73.3278
872	0.85	0.34	0.05	0.075	0.025	0.01	47	12	27.5	8	-80.1545
873	0.85	0.34	0.05	0.075	0.025	0.01	25	18	7.5	7	-10.5124
874	0.85	0.34	0.05	0.075	0.025	0.01	25	18	7.5	8	-12.367
875	0.85	0.34	0.05	0.075	0.025	0.01	47	18	7.5	7	-100.725
876	0.85	0.34	0.05	0.075	0.025	0.01	47	18	7.5	8	-106.233
877	0.85	0.34	0.05	0.075	0.025	0.01	25	18	27.5	7	37.2889
878	0.85	0.34	0.05	0.075	0.025	0.01	25	18	27.5	8	33.9464
879	0.85	0.34	0.05	0.075	0.025	0.01	47	18	27.5	7	-31.6312
880	0.85	0.34	0.05	0.075	0.025	0.01	47	18	27.5	8	-38.7733
881	0.85	0.34	0.05	0.075	0.025	0.02	25	12	7.5	7	-41.6825
882	0.85	0.34	0.05	0.075	0.025	0.02	25	12	7.5	8	-44.9807
883	0.85	0.34	0.05	0.075	0.025	0.02	47	12	7.5	7	-130.446
884	0.85	0.34	0.05	0.075	0.025	0.02	47	12	7.5	8	-137.576
885	0.85	0.34	0.05	0.075	0.025	0.02	25	12	27.5	7	-4.69702
886	0.85	0.34	0.05	0.075	0.025	0.02	25	12	27.5	8	-7.90871
887	0.85	0.34	0.05	0.075	0.025	0.02	47	12	27.5	7	-72.9496
888	0.85	0.34	0.05	0.075	0.025	0.02	47	12	27.5	8	-79.8529
889	0.85	0.34	0.05	0.075	0.025	0.02	25	18	7.5	7	-9.76224
890	0.85	0.34	0.05	0.075	0.025	0.02	25	18	7.5	8	-11.5647
891	0.85	0.34	0.05	0.075	0.025	0.02	47	18	7.5	7	-99.2121
892	0.85	0.34	0.05	0.075	0.025	0.02	47	18	7.5	8	-104.837
893	0.85	0.34	0.05	0.075	0.025	0.02	25	18	27.5	7	37.0433
894	0.85	0.34	0.05	0.075	0.025	0.02	25	18	27.5	8	33.7714
895	0.85	0.34	0.05	0.075	0.025	0.02	47	18	27.5	7	-31.5075
896	0.85	0.34	0.05	0.075	0.025	0.02	47	18	27.5	8	-38.6187
897	0.85	0.34	0.075	0.05	0.02	0.01	25	12	7.5	7	-44.4751
898	0.85	0.34	0.075	0.05	0.02	0.01	25	12	7.5	8	-45.0194
899	0.85	0.34	0.075	0.05	0.02	0.01	47	12	7.5	7	-138.703
900	0.85	0.34	0.075	0.05	0.02	0.01	47	12	7.5	8	-137.877
901	0.85	0.34	0.075	0.05	0.02	0.01	25	12	27.5	7	-1.09066
902	0.85	0.34	0.075	0.05	0.02	0.01	25	12	27.5	8	-4.02613
903	0.85	0.34	0.075	0.05	0.02	0.01	47	12	27.5	7	-70.3588
904	0.85	0.34	0.075	0.05	0.02	0.01	47	12	27.5	8	-74.5243
905	0.85	0.34	0.075	0.05	0.02	0.01	25	18	7.5	7	-10.4907
906	0.85	0.34	0.075	0.05	0.02	0.01	25	18	7.5	8	-11.4572
907	0.85	0.34	0.075	0.05	0.02	0.01	47	18	7.5	7	-105.609
908	0.85	0.34	0.075	0.05	0.02	0.01	47	18	7.5	8	-105.039
909	0.85	0.34	0.075	0.05	0.02	0.01	25	18	27.5	7	43.8279
910	0.85	0.34	0.075	0.05	0.02	0.01	25	18	27.5	8	39.7737
911	0.85	0.34	0.075	0.05	0.02	0.01	47	18	27.5	7	-25.9783
912	0.85	0.34	0.075	0.05	0.02	0.01	47	18	27.5	8	-30.7085
913	0.85	0.34	0.075	0.05	0.02	0.02	25	12	7.5	7	-43.8038
914	0.85	0.34	0.075	0.05	0.02	0.02	25	12	7.5	8	-44.3839
915	0.85	0.34	0.075	0.05	0.02	0.02	47	12	7.5	7	-137.342
916	0.85	0.34	0.075	0.05	0.02	0.02	47	12	7.5	8	-136.703
917	0.85	0.34	0.075	0.05	0.02	0.02	25	12	27.5	7	-0.85875
918	0.85	0.34	0.075	0.05	0.02	0.02	25	12	27.5	8	-4.0976
919	0.85	0.34	0.075	0.05	0.02	0.02	47	12	27.5	7	-69.9454
920	0.85	0.34	0.075	0.05	0.02	0.02	47	12	27.5	8	-73.9881
921	0.85	0.34	0.075	0.05	0.02	0.02	25	18	7.5	7	-9.92104
922	0.85	0.34	0.075	0.05	0.02	0.02	25	18	7.5	8	-10.9511
923	0.85	0.34	0.075	0.05	0.02	0.02	47	18	7.5	7	-104.376
924	0.85	0.34	0.075	0.05	0.02	0.02	47	18	7.5	8	-103.795
925	0.85	0.34	0.075	0.05	0.02	0.02	25	18	27.5	7	43.8642
926	0.85	0.34	0.075	0.05	0.02	0.02	25	18	27.5	8	39.7509
927	0.85	0.34	0.075	0.05	0.02	0.02	47	18	27.5	7	-25.5171
928	0.85	0.34	0.075	0.05	0.02	0.02	47	18	27.5	8	-31.0163
929	0.85	0.34	0.075	0.05	0.025	0.01	25	12	7.5	7	-43.4346
930	0.85	0.34	0.075	0.05	0.025	0.01	25	12	7.5	8	-44.0392
931	0.85	0.34	0.075	0.05	0.025	0.01	47	12	7.5	7	-136.939
932	0.85	0.34	0.075	0.05	0.025	0.01	47	12	7.5	8	-136.409
933	0.85	0.34	0.075	0.05	0.025	0.01	25	12	27.5	7	-1.07871
934	0.85	0.34	0.075	0.05	0.025	0.01	25	12	27.5	8	-4.14698
935	0.85	0.34	0.075	0.05	0.025	0.01	47	12	27.5	7	-70.0991
936	0.85	0.34	0.075	0.05	0.025	0.01	47	12	27.5	8	-73.9081
937	0.85	0.34	0.075	0.05	0.025	0.01	25	18	7.5	7	-9.35571
938	0.85	0.34	0.075	0.05	0.025	0.01	25	18	7.5	8	-10.0412
939	0.85	0.34	0.075	0.05	0.025	0.01	47	18	7.5	7	-103.818
940	0.85	0.34	0.075	0.05	0.025	0.01	47	18	7.5	8	-103.045
941	0.85	0.34	0.075	0.05	0.025	0.01	25	18	27.5	7	43.5962
942	0.85	0.34	0.075	0.05	0.025	0.01	25	18	27.5	8	39.3776
943	0.85	0.34	0.075	0.05	0.025	0.01	47	18	27.5	7	-25.8305
944	0.85	0.34	0.075	0.05	0.025	0.01	47	18	27.5	8	-31.1813
945	0.85	0.34	0.075	0.05	0.025	0.02	25	12	7.5	7	-42.8108
946	0.85	0.34	0.075	0.05	0.025	0.02	25	12	7.5	8	-43.2514
947	0.85	0.34	0.075	0.05	0.025	0.02	47	12	7.5	7	-135.633
948	0.85	0.34	0.075	0.05	0.025	0.02	47	12	7.5	8	-134.833
949	0.85	0.34	0.075	0.05	0.025	0.02	25	12	27.5	7	-0.840629
950	0.85	0.34	0.075	0.05	0.025	0.02	25	12	27.5	8	-3.71099
951	0.85	0.34	0.075	0.05	0.025	0.02	47	12	27.5	7	-69.445
952	0.85	0.34	0.075	0.05	0.025	0.02	47	12	27.5	8	-73.9448
953	0.85	0.34	0.075	0.05	0.025	0.02	25	18	7.5	7	-8.76776
954	0.85	0.34	0.075	0.05	0.025	0.02	25	18	7.5	8	-9.65741
955	0.85	0.34	0.075	0.05	0.025	0.02	47	18	7.5	7	-102.551
956	0.85	0.34	0.075	0.05	0.025	0.02	47	18	7.5	8	-101.937
957	0.85	0.34	0.075	0.05	0.025	0.02	25	18	27.5	7	43.6057
958	0.85	0.34	0.075	0.05	0.025	0.02	25	18	27.5	8	39.9422
959	0.85	0.34	0.075	0.05	0.025	0.02	47	18	27.5	7	-25.3621
960	0.85	0.34	0.075	0.05	0.025	0.02	47	18	27.5	8	-30.1693
961	0.85	0.34	0.075	0.075	0.02	0.01	25	12	7.5	7	-39.4992
962	0.85	0.34	0.075	0.075	0.02	0.01	25	12	7.5	8	-40.3806
963	0.85	0.34	0.075	0.075	0.02	0.01	47	12	7.5	7	-128.972
964	0.85	0.34	0.075	0.075	0.02	0.01	47	12	7.5	8	-129.091
965	0.85	0.34	0.075	0.075	0.02	0.01	25	12	27.5	7	3.70936
966	0.85	0.34	0.075	0.075	0.02	0.01	25	12	27.5	8	0.446747
967	0.85	0.34	0.075	0.075	0.02	0.01	47	12	27.5	7	-61.5143
968	0.85	0.34	0.075	0.075	0.02	0.01	47	12	27.5	8	-66.2596
969	0.85	0.34	0.075	0.075	0.02	0.01	25	18	7.5	7	-5.47722
970	0.85	0.34	0.075	0.075	0.02	0.01	25	18	7.5	8	-6.67171
971	0.85	0.34	0.075	0.075	0.02	0.01	47	18	7.5	7	-95.7458
972	0.85	0.34	0.075	0.075	0.02	0.01	47	18	7.5	8	-95.9997
973	0.85	0.34	0.075	0.075	0.02	0.01	25	18	27.5	7	49.0087
974	0.85	0.34	0.075	0.075	0.02	0.01	25	18	27.5	8	44.5617
975	0.85	0.34	0.075	0.075	0.02	0.01	47	18	27.5	7	-16.9921
976	0.85	0.34	0.075	0.075	0.02	0.01	47	18	27.5	8	-22.3966
977	0.85	0.34	0.075	0.075	0.02	0.02	25	12	7.5	7	-38.9905
978	0.85	0.34	0.075	0.075	0.02	0.02	25	12	7.5	8	-39.8471
979	0.85	0.34	0.075	0.075	0.02	0.02	47	12	7.5	7	-127.778
980	0.85	0.34	0.075	0.075	0.02	0.02	47	12	7.5	8	-127.919
981	0.85	0.34	0.075	0.075	0.02	0.02	25	12	27.5	7	3.53417
982	0.85	0.34	0.075	0.075	0.02	0.02	25	12	27.5	8	0.197713
983	0.85	0.34	0.075	0.075	0.02	0.02	47	12	27.5	7	-61.4554
984	0.85	0.34	0.075	0.075	0.02	0.02	47	12	27.5	8	-66.2394
985	0.85	0.34	0.075	0.075	0.02	0.02	25	18	7.5	7	-5.15152
986	0.85	0.34	0.075	0.075	0.02	0.02	25	18	7.5	8	-6.38913
987	0.85	0.34	0.075	0.075	0.02	0.02	47	18	7.5	7	-94.8064
988	0.85	0.34	0.075	0.075	0.02	0.02	47	18	7.5	8	-95.093
989	0.85	0.34	0.075	0.075	0.02	0.02	25	18	27.5	7	48.4718
990	0.85	0.34	0.075	0.075	0.02	0.02	25	18	27.5	8	44.2858
991	0.85	0.34	0.075	0.075	0.02	0.02	47	18	27.5	7	-16.9112
992	0.85	0.34	0.075	0.075	0.02	0.02	47	18	27.5	8	-22.487
993	0.85	0.34	0.075	0.075	0.025	0.01	25	12	7.5	7	-38.5605
994	0.85	0.34	0.075	0.075	0.025	0.01	25	12	7.5	8	-39.4939
995	0.85	0.34	0.075	0.075	0.025	0.01	47	12	7.5	7	-127.408
996	0.85	0.34	0.075	0.075	0.025	0.01	47	12	7.5	8	-127.541
997	0.85	0.34	0.075	0.075	0.025	0.01	25	12	27.5	7	3.51167
998	0.85	0.34	0.075	0.075	0.025	0.01	25	12	27.5	8	0.217968
999	0.85	0.34	0.075	0.075	0.025	0.01	47	12	27.5	7	-61.6961
1000	0.85	0.34	0.075	0.075	0.025	0.01	47	12	27.5	8	-66.2356
1001	0.85	0.34	0.075	0.075	0.025	0.01	25	18	7.5	7	-4.56052
1002	0.85	0.34	0.075	0.075	0.025	0.01	25	18	7.5	8	-5.59758
1003	0.85	0.34	0.075	0.075	0.025	0.01	47	18	7.5	7	-94.1055
1004	0.85	0.34	0.075	0.075	0.025	0.01	47	18	7.5	8	-94.4742
1005	0.85	0.34	0.075	0.075	0.025	0.01	25	18	27.5	7	48.2599
1006	0.85	0.34	0.075	0.075	0.025	0.01	25	18	27.5	8	44.3774
1007	0.85	0.34	0.075	0.075	0.025	0.01	47	18	27.5	7	-17.204
1008	0.85	0.34	0.075	0.075	0.025	0.01	47	18	27.5	8	-22.4041
1009	0.85	0.34	0.075	0.075	0.025	0.02	25	12	7.5	7	-38.03
1010	0.85	0.34	0.075	0.075	0.025	0.02	25	12	7.5	8	-38.7696
1011	0.85	0.34	0.075	0.075	0.025	0.02	47	12	7.5	7	-126.118
1012	0.85	0.34	0.075	0.075	0.025	0.02	47	12	7.5	8	-126.195
1013	0.85	0.34	0.075	0.075	0.025	0.02	25	12	27.5	7	3.28161
1014	0.85	0.34	0.075	0.075	0.025	0.02	25	12	27.5	8	0.269861
1015	0.85	0.34	0.075	0.075	0.025	0.02	47	12	27.5	7	-61.4438
1016	0.85	0.34	0.075	0.075	0.025	0.02	47	12	27.5	8	-66.2696
1017	0.85	0.34	0.075	0.075	0.025	0.02	25	18	7.5	7	-4.07346
1018	0.85	0.34	0.075	0.075	0.025	0.02	25	18	7.5	8	-5.16295
1019	0.85	0.34	0.075	0.075	0.025	0.02	47	18	7.5	7	-93.0084
1020	0.85	0.34	0.075	0.075	0.025	0.02	47	18	7.5	8	-93.1514
1021	0.85	0.34	0.075	0.075	0.025	0.02	25	18	27.5	7	47.8695
1022	0.85	0.34	0.075	0.075	0.025	0.02	25	18	27.5	8	43.6017
1023	0.85	0.34	0.075	0.075	0.025	0.02	47	18	27.5	7	-17.2995
1024	0.85	0.34	0.075	0.075	0.025	0.02	47	18	27.5	8	-22.7099
1025	0.25	0.23	0.0625	0.0625	0.0225	0.015	36	15	17.5	7.5	134.509
1026	0.85	0.23	0.0625	0.0625	0.0225	0.015	36	15	17.5	7.5	-74.623
1027	0.55	0.12	0.0625	0.0625	0.0225	0.015	36	15	17.5	7.5	-73.2
1028	0.55	0.34	0.0625	0.0625	0.0225	0.015	36	15	17.5	7.5	34.1912
1029	0.55	0.23	0.05	0.0625	0.0225	0.015	36	15	17.5	7.5	-4.36998
1030	0.55	0.23	0.075	0.0625	0.0225	0.015	36	15	17.5	7.5	12.9775
1031	0.55	0.23	0.0625	0.05	0.0225	0.015	36	15	17.5	7.5	-0.875865
1032	0.55	0.23	0.0625	0.075	0.0225	0.015	36	15	17.5	7.5	9.94518
1033	0.55	0.23	0.0625	0.0625	0.02	0.015	36	15	17.5	7.5	4.08055
1034	0.55	0.23	0.0625	0.0625	0.025	0.015	36	15	17.5	7.5	6.07741
1035	0.55	0.23	0.0625	0.0625	0.0225	0.01	36	15	17.5	7.5	4.58801
1036	0.55	0.23	0.0625	0.0625	0.0225	0.02	36	15	17.5	7.5	5.76977
1037	0.55	0.23	0.0625	0.0625	0.0225	0.015	36	12	17.5	7.5	-26.9258
1038	0.55	0.23	0.0625	0.0625	0.0225	0.015	36	18	17.5	7.5	36.8568
1039	0.55	0.23	0.0625	0.0625	0.0225	0.015	36	15	7.5	7.5	-53.7282
1040	0.55	0.23	0.0625	0.0625	0.0225	0.015	36	15	27.5	7.5	27.2659
1041	0.55	0.23	0.0625	0.0625	0.0225	0.015	25	15	17.5	7.5	47.2165
1042	0.55	0.23	0.0625	0.0625	0.0225	0.015	47	15	17.5	7.5	-36.1102
1043	0.55	0.23	0.0625	0.0625	0.0225	0.015	36	15	17.5	7	6.49181
1044	0.55	0.23	0.0625	0.0625	0.0225	0.015	36	15	17.5	8	2.16124
1045	0.55	0.23	0.0625	0.0625	0.0225	0.015	36	15	17.5	7.5	4.93656

## Sheet: MCS sample points
MCS sample points
#	EMC thickness (mm)	Substrate thickness (mm)	1st chip thickness (mm)	2nd chip thickness (mm)	1st DAF thickness (mm)	2nd DAF thickness (mm)	EMC CTE above Tg (ppm/°C)	Substrate CTE (ppm/°C)	Substrate modulus (GPa)	Half of PKG width and length (mm)	Warpage (μm) obtained by FEA	Warpage (μm) predicted by Bivariate Cut-HDMR	Warpage (μm) predicted by CCD
1	0.633267	0.238408	0.0659638	0.0575325	0.023041	0.016002	33.2775	14.9181	13.884	7.04494	-22.4726	-19.3961	-17.2383
2	0.384205	0.315684	0.0748241	0.0539728	0.0201091	0.01494	45.7328	15.3824	18.6651	7.97319	63.2579	69.5897	61.6526
3	0.351604	0.158992	0.0635587	0.0636984	0.021853	0.0158842	46.4519	13.6573	17.8698	7.70985	13.5429	9.32609	20.7129
4	0.484563	0.209487	0.0615667	0.0607222	0.0202059	0.0108356	33.6598	17.1837	26.7951	7.37059	69.1427	73.151	59.8752
5	0.525407	0.291476	0.0505152	0.0537387	0.0209465	0.0133544	27.1682	15.6217	16.9564	7.49005	50.5027	58.2787	43.9625
6	0.757266	0.130186	0.0514326	0.0579664	0.0200336	0.0189533	39.2575	15.7851	9.14893	7.91868	-157.34	-200.105	-155.914
7	0.56997	0.334576	0.0680037	0.0695794	0.0242128	0.0104661	33.4534	12.938	13.1892	7.51971	8.13217	10.4155	-9.80626
8	0.292767	0.318854	0.0628299	0.0688414	0.0248665	0.0126283	40.1561	13.6455	10.8949	7.63124	69.3872	75.9119	64.7152
9	0.462171	0.261122	0.0637389	0.0612119	0.0219859	0.0169884	32.9525	17.6194	19.3572	7.374	75.2781	92.9046	74.4059
10	0.806777	0.247551	0.0501809	0.064428	0.0233661	0.0132139	28.2475	15.2884	10.2097	7.69466	-49.239	-53.2566	-40.1478
11	0.498549	0.288838	0.065206	0.0735152	0.0235869	0.0159408	36.8203	17.83	14.6449	7.16184	62.905	63.0429	47.7894
12	0.471372	0.154932	0.0731725	0.0567347	0.0245025	0.0178685	35.0698	13.957	17.8299	7.22492	-1.17808	-5.42028	7.28079
13	0.760538	0.179682	0.0663104	0.0605251	0.0215734	0.0184569	26.0671	12.1726	26.8176	7.10031	-31.0688	-25.7705	-28.1821
14	0.728561	0.134723	0.0670847	0.0636928	0.0236743	0.0131316	33.6021	12.9878	12.0317	7.37207	-126.44	-131.88	-111.423
15	0.460141	0.138733	0.0623008	0.052899	0.0211013	0.0192768	44.1823	14.5135	21.3485	7.58674	-42.1269	-47.4491	-19.3827
16	0.715839	0.283323	0.050636	0.0746237	0.0219526	0.0159182	29.1974	13.8643	15.4334	7.70908	-14.7231	-13.0819	-11.6874
17	0.279082	0.144484	0.0517149	0.0597684	0.0208779	0.015298	39.2596	13.886	16.4858	7.69	68.8539	66.0475	58.6586
18	0.604162	0.232893	0.068992	0.0626106	0.0242351	0.0121977	41.0493	12.4818	17.0037	7.95423	-55.6628	-54.9854	-44.1238
19	0.344943	0.166165	0.0510459	0.0700901	0.0222113	0.012548	41.4708	17.8265	21.2045	7.06028	89.9028	87.3712	85.2384
20	0.812573	0.196087	0.0658286	0.074105	0.0240541	0.0155538	46.1567	15.0788	13.6013	7.46059	-133.879	-143.326	-124.194
21	0.375104	0.192529	0.0727802	0.0642288	0.0218087	0.0149778	42.9932	13.1806	14.7761	7.05052	22.3267	14.0852	25.1301
22	0.494816	0.155407	0.0679425	0.0527868	0.0249165	0.0109357	33.1876	13.3959	16.9523	7.21136	-20.7966	-22.1936	-3.88822
23	0.586407	0.16316	0.0702512	0.0682744	0.0217612	0.0141136	40.3868	16.0091	17.1081	7.68214	-48.2945	-55.6772	-37.9207
24	0.497593	0.202741	0.0742075	0.0707666	0.0203305	0.0166714	42.5683	15.8774	26.995	7.05658	36.9122	34.4966	28.1397
25	0.411408	0.141582	0.0606797	0.0730919	0.0225655	0.0123786	41.3432	17.9939	23.0185	7.27699	70.1587	49.3658	53.0592
26	0.709277	0.249257	0.0698444	0.0612544	0.0241598	0.0120528	31.3843	15.7277	10.7225	7.39682	-36.7676	-34.9366	-29.7208
27	0.373874	0.164886	0.07011	0.0709527	0.0235655	0.016692	34.3287	14.4307	27.1149	7.82405	70.2586	71.3905	63.6756
28	0.618781	0.326109	0.0501992	0.0661792	0.0210951	0.0182397	41.6396	17.5143	11.1673	7.54715	-11.0076	-15.2753	-22.8088
29	0.814549	0.306149	0.0620653	0.0587426	0.0248345	0.0110226	41.0746	17.6996	19.2605	7.29541	-30.1884	-32.5797	-34.6012
30	0.496309	0.158741	0.0504293	0.071374	0.0241214	0.0100551	37.406	15.9216	18.3531	7.62368	-11.1281	-15.0578	2.98251
31	0.552485	0.328369	0.0573137	0.0724577	0.022723	0.0126326	40.1633	16.7102	8.0401	7.01883	-0.19569	0.648759	-16.8037
32	0.263661	0.138359	0.0510795	0.0527394	0.023033	0.0137043	29.5437	13.5886	22.8985	7.37391	130.492	113.989	94.8054
33	0.405554	0.248765	0.0654263	0.0674215	0.0211175	0.0190309	43.591	15.1043	11.8808	7.83685	34.3654	23.3449	26.4834
34	0.350405	0.153584	0.0650214	0.0551492	0.0230086	0.0102764	35.8183	16.5154	12.9125	7.555	62.9772	52.6555	58.4846
35	0.505548	0.336042	0.0585834	0.0637388	0.022289	0.0136602	34.7807	12.2076	10.8437	7.77473	3.04703	-0.105721	-17.4354
36	0.368853	0.308999	0.0665871	0.0547581	0.0227628	0.0176595	26.9987	16.8282	7.52337	7.87609	85.4213	94.3375	77.3972
37	0.735138	0.218603	0.0505277	0.0527417	0.0234084	0.0140417	27.6004	12.1815	22.707	7.75636	-36.3252	-37.5794	-24.599
38	0.627507	0.224584	0.0575347	0.0638401	0.0215171	0.0188205	44.3574	15.1942	27.204	7.27075	-32.9973	-30.4161	-33.6244
39	0.390873	0.215835	0.0580474	0.0644594	0.0246761	0.0174253	46.6899	13.9159	17.79	7.94419	16.6051	14.8804	25.4175
40	0.260145	0.32121	0.0704811	0.0567641	0.0243405	0.0127495	40.2327	13.7533	18.8739	7.03365	86.6952	88.7588	103.701
41	0.453754	0.129292	0.0636583	0.0701958	0.0230385	0.0192388	41.8755	15.4868	9.2353	7.17802	-71.9005	-80.1031	-51.018
42	0.47171	0.144661	0.059933	0.0657294	0.0203518	0.017581	37.0947	13.4574	13.7547	7.29726	-43.8517	-55.1016	-31.3842
43	0.734177	0.164429	0.0564685	0.0671561	0.0231214	0.0180476	42.3265	16.9077	21.0794	7.22631	-91.2169	-89.5541	-76.3327
44	0.567623	0.317319	0.0648252	0.073238	0.0206066	0.013333	26.7431	17.2048	18.0471	7.1797	72.7624	76.9174	55.2174
45	0.360445	0.141752	0.0501749	0.0552318	0.0222279	0.0107388	29.6268	17.7882	10.5664	7.41526	43.1456	56.7427	59.9677
46	0.635654	0.157474	0.0715242	0.060526	0.0235442	0.0132209	30.2964	16.3479	16.7663	7.11274	-29.4248	-22.088	-15.1009
47	0.351013	0.195272	0.0640929	0.0608767	0.02083	0.0100293	46.5466	16.2805	11.867	7.74804	35.132	30.5655	41.7502
48	0.376105	0.221119	0.0618986	0.0546373	0.024159	0.0188804	34.5073	14.5196	15.9652	7.3344	55.7216	61.9721	61.2755
49	0.490172	0.272928	0.0578578	0.0684023	0.024005	0.013596	31.0733	17.0257	13.4132	7.78284	64.6189	61.8411	49.8433
50	0.250711	0.205359	0.0512146	0.0565079	0.02313	0.0114868	36.6267	12.0574	9.92539	7.1321	55.2079	67.423	58.1445
51	0.602488	0.311016	0.0693406	0.0726729	0.0246016	0.0139812	28.4892	15.1721	20.2826	7.50527	48.6032	52.1779	29.5705
52	0.347088	0.197218	0.0508957	0.0605963	0.0244878	0.0114796	31.9334	17.1016	21.5161	7.35988	114.976	120.802	108.03
53	0.557939	0.281073	0.0622207	0.0549936	0.0243429	0.0106169	40.2702	15.5997	11.2812	7.78814	-16.386	-20.7376	-16.1369
54	0.569893	0.122147	0.0619693	0.0594712	0.0202684	0.0100158	30.7865	15.7873	20.3777	7.67513	-41.4374	-37.883	-15.1197
55	0.713209	0.222095	0.062687	0.0635895	0.0248021	0.0159431	26.9188	14.0978	16.3161	7.74125	-17.7433	-18.3016	-10.8781
56	0.486061	0.32502	0.0630044	0.0698237	0.0224595	0.0112014	33.922	13.4558	9.6206	7.80783	17.0051	15.9156	-0.627732
57	0.315359	0.284954	0.0575155	0.0673704	0.0214251	0.010226	26.8247	17.1827	22.1465	7.89726	119.077	148.306	139.088
58	0.669604	0.293058	0.0614735	0.0635326	0.0221794	0.0158437	29.384	13.3311	10.9216	7.37463	-22.1323	-18.3389	-24.6452
59	0.5361	0.24807	0.0611328	0.061619	0.0237866	0.0144828	25.6652	16.191	11.4989	7.82225	43.9699	40.7477	36.4149
60	0.814754	0.338459	0.0668634	0.0632796	0.0205742	0.0191895	28.9769	14.7677	22.2525	7.77253	3.69323	0.429313	-4.62154
61	0.341646	0.309333	0.0577688	0.0565766	0.022754	0.0134116	43.9732	13.3853	21.8089	7.58148	56.5446	65.5185	53.6845
62	0.261226	0.127875	0.0547315	0.0606972	0.0247015	0.0102096	43.5558	17.0319	10.958	7.4776	89.5955	76.9605	66.7834
63	0.730972	0.183834	0.0542992	0.0644929	0.0228558	0.0129482	28.2643	13.6693	11.4209	7.68771	-75.0417	-79.5595	-58.7584
64	0.312585	0.129939	0.0501483	0.0693024	0.0223628	0.0136167	38.7836	15.2967	24.4431	7.95181	87.5025	73.8798	68.4006
65	0.548387	0.258824	0.0741206	0.0576436	0.0217905	0.0178711	34.691	15.8807	25.2778	7.9123	48.8796	51.471	34.087
66	0.271858	0.264908	0.0530924	0.0533574	0.022275	0.0111405	39.9434	12.265	12.6077	7.80745	56.2728	68.9309	63.7062
67	0.548238	0.239129	0.0578515	0.0717424	0.0238193	0.0135242	41.0835	17.6039	25.1944	7.71301	32.4295	40.9248	27.1236
68	0.762596	0.124878	0.0558853	0.0723188	0.0245313	0.011753	43.5706	13.0002	12.6517	7.29423	-196.971	-197.333	-168.469
69	0.30104	0.177061	0.0586948	0.0729976	0.022638	0.0182086	42.8056	14.1722	16.2467	7.79143	66.9255	63.0723	61.8947
70	0.464518	0.166996	0.0557087	0.0591375	0.0215247	0.0186449	34.1171	13.6551	25.5195	7.23037	15.2092	13.3553	13.9209
71	0.504752	0.187584	0.0704549	0.0585176	0.02256	0.0191052	27.9632	16.0347	18.1618	7.90297	40.274	46.3828	47.2782
72	0.25437	0.230327	0.059616	0.073022	0.0245827	0.0172266	27.9277	12.1012	22.7621	7.33966	77.8419	96.3305	106.323
73	0.631439	0.27485	0.0695861	0.0749277	0.0238778	0.0155315	37.3258	12.4509	10.1236	7.14158	-48.1904	-45.5451	-47.3075
74	0.450877	0.298988	0.0593179	0.0739803	0.0237968	0.0139258	26.0703	12.5798	26.1899	7.73586	55.8204	58.3936	40.4649
75	0.419268	0.291414	0.0604649	0.0525264	0.0240287	0.0158944	41.2039	17.2954	17.552	7.07512	78.0417	76.5386	67.2545
76	0.429962	0.158414	0.067719	0.059328	0.0240016	0.0134425	35.9167	12.4983	22.4266	7.57007	10.8772	4.19993	12.6418
77	0.380655	0.267931	0.0747479	0.0653314	0.022701	0.0144573	32.3847	12.1324	11.808	7.60368	47.2532	39.493	38.4243
78	0.50601	0.318316	0.067056	0.0689874	0.0216736	0.0132812	28.9425	15.6469	11.0054	7.15172	50.5652	51.2306	31.4217
79	0.311298	0.227535	0.0714479	0.0657239	0.0202084	0.0195359	39.153	15.9188	21.6965	7.578	94.14	119.65	112.579
80	0.569168	0.33994	0.0619614	0.0728104	0.0204754	0.0197528	37.8781	12.2751	25.8846	7.98897	7.73393	6.13984	-18.358
81	0.57956	0.260515	0.0511835	0.0508412	0.0207873	0.0136322	46.8223	13.0995	8.51186	7.1154	-111.494	-113.273	-83.3079
82	0.572284	0.147811	0.0558256	0.0502069	0.0224847	0.0160191	41.287	14.161	23.7428	7.01643	-78.0856	-70.337	-51.9223
83	0.595664	0.326614	0.0695294	0.051095	0.0215349	0.019046	44.8468	13.6193	11.9533	7.31065	-35.6549	-36.1054	-45.437
84	0.582802	0.204421	0.0535932	0.0550008	0.0233736	0.018567	31.3767	16.4641	21.14	7.60617	15.6324	18.2048	19.0667
85	0.828138	0.26357	0.0638777	0.0706986	0.0234568	0.0108174	40.1981	16.0239	10.2435	7.95358	-88.2618	-94.1218	-84.5527
86	0.707451	0.166182	0.0600682	0.0592117	0.0201166	0.0121565	42.1222	13.7336	11.6768	7.24099	-145.718	-161.067	-124.423
87	0.641622	0.146654	0.0625507	0.0615803	0.0249637	0.0109193	34.5223	13.5971	10.2216	7.57386	-108.173	-127.044	-90.5145
88	0.467331	0.174942	0.0719284	0.0512605	0.0209953	0.0149173	38.1336	16.2153	22.4056	7.49318	31.0454	30.6348	35.5957
89	0.406421	0.1496	0.0715426	0.0581872	0.0210486	0.0103472	39.8842	13.1068	7.99904	7.48813	-57.2358	-66.5308	-36.7438
90	0.825972	0.153321	0.0630476	0.052347	0.0207507	0.014369	44.4904	15.0389	20.9509	7.15637	-152.629	-142.37	-130.644
91	0.694237	0.226273	0.0684707	0.0608775	0.0245639	0.0146726	32.9701	16.1732	15.4717	7.20497	-22.9351	-20.9039	-17.6248
92	0.344998	0.222637	0.065552	0.0731842	0.0209306	0.0198576	31.3044	17.3485	16.1062	7.46976	114.048	122.884	112.995
93	0.391935	0.282031	0.0649359	0.0686497	0.0228327	0.0197629	33.1218	12.0541	23.2313	7.40361	50.9666	52.4385	46.4063
94	0.563126	0.249192	0.0658459	0.0617852	0.0225804	0.0124866	36.0399	14.2829	25.7365	7.42892	17.4414	22.9309	7.20651
95	0.345723	0.192889	0.0591415	0.0558449	0.024493	0.0160518	38.4344	13.8647	26.9404	7.75783	64.9571	68.8871	62.2818
96	0.763103	0.214091	0.065053	0.0607676	0.0245157	0.0180059	40.7596	16.7704	18.3544	7.412	-66.8938	-67.0899	-57.1915
97	0.681335	0.129183	0.0595149	0.0651579	0.024615	0.0124588	25.3541	12.7351	26.0227	7.58525	-44.1726	-34.5486	-34.3856
98	0.609582	0.182621	0.054483	0.0606473	0.0204036	0.0145051	35.2971	12.8575	15.5522	7.77392	-69.9509	-80.1113	-52.1027
99	0.476297	0.186418	0.0580613	0.0563727	0.0240167	0.0136005	25.5733	17.3908	10.1946	7.33876	37.0999	36.792	42.5215
100	0.566583	0.135029	0.0559564	0.0627599	0.0200982	0.0185254	30.6925	16.0639	8.18889	7.50719	-79.432	-94.225	-58.1289
101	0.422572	0.224173	0.0749892	0.0713264	0.0245144	0.0189546	39.1349	14.1704	13.8342	7.93303	26.1733	23.911	30.1863
102	0.771742	0.185669	0.0688116	0.0720439	0.0242778	0.0164038	36.6343	16.7411	17.049	7.09232	-70.4873	-61.0109	-54.752
103	0.55771	0.223863	0.0681755	0.0669099	0.0209017	0.0189203	27.9371	13.405	12.8272	7.54276	1.38901	-0.55723	3.47597
104	0.322952	0.157569	0.0546057	0.0666129	0.0220332	0.012863	43.338	14.2603	18.3645	7.8689	36.6082	41.308	45.4195
105	0.331954	0.291549	0.0718608	0.0738753	0.020295	0.0152534	42.9578	16.8078	16.541	7.5408	94.3315	110.994	101.793
106	0.714108	0.339554	0.0681324	0.0614499	0.0204715	0.0108814	34.8315	12.0297	23.4156	7.4907	-17.1229	-12.1664	-33.313
107	0.827466	0.257816	0.0599813	0.0704968	0.0226781	0.0185211	43.5626	13.6491	21.7995	7.94069	-84.3608	-86.3	-76.6862
108	0.646363	0.146317	0.0581656	0.0625943	0.0235755	0.0176261	27.0139	17.4206	11.4124	7.70506	-41.9406	-51.0557	-29.444
109	0.500677	0.192233	0.0588668	0.0742459	0.0210494	0.0184471	34.5012	17.3765	21.4405	7.22929	50.4868	50.5065	44.8108
110	0.393591	0.30323	0.0542985	0.0621967	0.0226808	0.0148007	43.2875	12.5782	10.798	7.06533	16.7839	9.12466	5.46247
111	0.759171	0.331628	0.0687029	0.0679035	0.0234378	0.0175079	25.5443	12.5393	27.4897	7.62094	11.5053	8.63955	-8.77664
112	0.421121	0.151142	0.0692939	0.0519846	0.0246348	0.0130298	25.0357	12.6503	13.7029	7.23665	27.4776	20.5108	30.6991
113	0.652246	0.189546	0.0619727	0.0607924	0.0244119	0.0126565	32.6202	17.828	16.8883	7.48205	-14.0139	-13.8834	-5.44577
114	0.756102	0.145396	0.0707503	0.0681822	0.0232228	0.0124737	29.4754	15.0172	16.1094	7.04392	-66.2661	-59.2103	-57.9364
115	0.600466	0.234241	0.0641583	0.0585984	0.0242164	0.0113697	43.4381	17.5355	14.1658	7.87533	-32.5311	-35.4442	-22.1005
116	0.290216	0.207026	0.073202	0.067762	0.0222765	0.0143172	30.4988	14.1734	13.126	7.73612	79.2662	100.337	95.6164
117	0.553383	0.264524	0.0597752	0.0620227	0.0215197	0.0190229	40.6676	12.1356	20.2501	7.85375	-25.6685	-23.9559	-22.4995
118	0.338778	0.254114	0.0526197	0.0547138	0.0235048	0.018646	30.6056	17.0702	16.4257	7.72333	97.6277	126.551	112.535
119	0.697917	0.188989	0.0529898	0.0610326	0.0234292	0.0183436	25.9471	15.9214	12.3063	7.71785	-34.8473	-37.1212	-21.1869
120	0.805206	0.206997	0.0564343	0.0726564	0.0201229	0.0157336	45.522	15.5181	14.8102	7.93909	-121.671	-134.541	-110.686
121	0.341443	0.18023	0.0579317	0.07349	0.0232782	0.0157227	27.2691	16.5999	10.7793	7.38263	79.4845	93.6064	82.4369
122	0.464233	0.142575	0.0609304	0.0640827	0.0243839	0.0135658	45.309	16.6949	26.5964	7.60872	6.00151	-5.41563	7.65827
123	0.421469	0.136116	0.0559896	0.0652824	0.0246346	0.018786	42.6333	17.8608	23.6229	7.97971	34.1468	24.4965	40.5627
124	0.582745	0.267746	0.0713969	0.0722822	0.0238268	0.0133028	41.01	14.2697	16.6351	7.4084	-9.40353	-6.52421	-13.3044
125	0.494382	0.270257	0.0575322	0.0626496	0.0212064	0.0139367	32.6853	12.787	10.477	7.96139	-2.47809	-7.19294	-4.11017
126	0.801063	0.318967	0.0552696	0.0553769	0.02499	0.0161656	43.8066	12.6731	13.941	7.28061	-88.0397	-85.5266	-86.3867
127	0.496752	0.169268	0.0720481	0.0675583	0.0215883	0.0178748	37.2803	17.884	11.2061	7.17796	-5.71736	-12.0937	3.09433
128	0.449755	0.198243	0.0609956	0.0701656	0.0226956	0.0139716	43.5326	12.5798	16.3624	7.17078	-17.2679	-25.8757	-11.7595
129	0.677292	0.157352	0.0645432	0.0667781	0.0249244	0.0117871	43.4791	15.6137	17.649	7.27849	-103.259	-105.172	-82.4229
130	0.448655	0.313394	0.0733877	0.0632463	0.0211563	0.0198485	33.0934	16.9689	12.3018	7.10163	85.8014	73.3412	60.5235
131	0.574943	0.189411	0.05419	0.0728271	0.0216624	0.0177421	40.1133	12.3361	22.7744	7.23781	-51.8977	-50.8484	-39.8986
132	0.38608	0.21558	0.07308	0.0575742	0.0203177	0.0153678	44.6736	13.2028	26.3606	7.0356	43.2365	40.4954	43.3726
133	0.66361	0.250959	0.0542714	0.0576445	0.0240131	0.013541	43.937	15.5959	15.4433	7.91448	-60.357	-68.5	-53.4506
134	0.311564	0.151119	0.073434	0.0629901	0.0226948	0.0154159	40.9659	16.0866	20.6401	7.78325	79.5486	91.1289	88.5924
135	0.467343	0.308827	0.0560006	0.0594963	0.0210984	0.0111796	44.8696	16.3561	13.8229	7.51929	33.8859	27.3962	18.9263
136	0.270079	0.272816	0.0623776	0.0604595	0.0248324	0.0176819	44.843	14.2674	8.85804	7.94557	68.7406	75.551	68.3304
137	0.815191	0.207976	0.0712511	0.0676614	0.0209118	0.0133287	39.5293	17.3074	7.79944	7.05831	-118.347	-121.065	-109.728
138	0.514207	0.298864	0.0578907	0.0617427	0.0237869	0.0147491	44.1414	12.8697	23.6723	7.76015	0.91738	1.96949	-11.4064
139	0.35888	0.298457	0.0513537	0.0734696	0.0244434	0.0163493	45.5805	16.4206	12.142	7.22207	78.9339	65.8727	58.797
140	0.770232	0.238147	0.0653871	0.0689659	0.0220801	0.0138893	36.2535	15.2914	21.28	7.18742	-35.606	-35.1285	-34.3033
141	0.598988	0.13758	0.0643534	0.0622949	0.0241987	0.0110192	28.9452	14.1528	10.3574	7.6516	-68.4641	-83.7322	-55.7153
142	0.281484	0.32316	0.0545354	0.0514697	0.02258	0.0171139	40.2964	13.6012	23.6843	7.88726	81.4271	86.3234	79.8041
143	0.78226	0.278518	0.0543225	0.0740961	0.0214318	0.0123479	41.9937	17.2454	13.2416	7.74837	-62.6157	-67.5111	-58.888
144	0.285914	0.158309	0.0719217	0.0623016	0.0243127	0.0194177	27.3801	16.2885	8.56434	7.9137	76.0484	108.103	95.9584
145	0.567943	0.144751	0.0629787	0.0644985	0.0245202	0.0193489	34.097	14.7054	21.2588	7.67474	-34.744	-32.6297	-19.6659
146	0.50098	0.274715	0.0672269	0.0579891	0.0204623	0.0157683	38.549	12.2161	17.2304	7.93293	-1.70222	-3.06983	-3.45544
147	0.487616	0.320799	0.0663928	0.0579095	0.0245361	0.0182038	40.4393	13.2109	25.4552	7.94094	25.6392	27.3845	7.22581
148	0.801973	0.158026	0.0679469	0.0556562	0.0229415	0.0164588	46.2545	15.3059	13.5455	7.11636	-168.217	-170.167	-152.004
149	0.727299	0.216832	0.0695854	0.0536671	0.0215442	0.0119368	40.4851	12.2305	19.7859	7.08524	-89.9929	-82.1456	-71.3528
150	0.728489	0.184385	0.0665903	0.0633764	0.0225277	0.0124198	33.8763	17.2368	26.1149	7.06551	-21.4025	-12.705	-17.9492
151	0.402567	0.146952	0.052249	0.0682011	0.0247079	0.0117028	46.0762	15.1843	24.7198	7.35455	11.31	6.2474	17.9607
152	0.678388	0.151412	0.0594364	0.0639579	0.0246291	0.0181812	31.1001	17.9319	8.01332	7.10446	-87.5093	-90.2858	-68.9277
153	0.47667	0.228286	0.0668393	0.0527276	0.0232292	0.018264	41.1107	15.0044	12.8595	7.2539	-0.902861	-8.21477	2.33905
154	0.624787	0.121754	0.0557888	0.0722132	0.020433	0.015725	44.9687	12.3088	22.0171	7.90888	-149.764	-148.712	-111.456
155	0.450992	0.225014	0.0535231	0.0547697	0.0247118	0.0140432	43.0594	16.6099	9.61196	7.14032	-7.59028	-18.0404	0.266939
156	0.560033	0.217187	0.0713335	0.0700359	0.0215319	0.0107556	36.1193	13.5498	13.5889	7.81746	-28.6219	-31.8876	-21.1106
157	0.762133	0.303213	0.0682328	0.0641611	0.0217185	0.0183464	31.4154	13.3955	22.533	7.64361	-10.8724	-9.79189	-17.4057
158	0.573107	0.240985	0.0582177	0.0561054	0.022066	0.0117657	32.9563	12.6393	26.506	7.30691	-0.606849	2.99142	-5.43351
159	0.799898	0.259586	0.0520061	0.0583666	0.0220053	0.014799	43.48	14.5592	12.5051	7.87164	-106.901	-118.282	-99.5028
160	0.77434	0.304319	0.0686248	0.0674447	0.0244078	0.016622	30.1997	14.2291	12.7613	7.29299	-23.0916	-20.1467	-24.4631
161	0.5241	0.173973	0.067802	0.070599	0.0216514	0.0107614	37.8949	15.3204	23.2078	7.25499	5.97452	6.62577	7.62835
162	0.505062	0.180684	0.0609737	0.056893	0.0226395	0.0130309	41.6358	12.799	23.3852	7.59966	-31.9173	-38.0422	-23.9462
163	0.51322	0.299864	0.0552315	0.0616733	0.0207088	0.0117338	38.6772	13.2988	9.26692	7.62204	-21.9923	-26.6159	-25.9158
164	0.405162	0.157243	0.0721245	0.0516627	0.0246355	0.0136577	46.3874	17.4714	19.15	7.81054	28.0051	24.3156	43.904
165	0.257856	0.333374	0.0735181	0.0583455	0.0236645	0.0159324	29.8097	16.6236	15.1161	7.07663	130.962	120.652	137.647
166	0.807079	0.177848	0.0561865	0.0692035	0.0243173	0.0198292	46.7125	14.6541	23.4017	7.1026	-126.24	-120.004	-108.911
167	0.695082	0.142938	0.0650639	0.0596124	0.0249092	0.0126026	33.3854	16.6631	24.5306	7.93585	-45.6266	-43.2048	-34.5673
168	0.551921	0.22062	0.0658987	0.0661571	0.0206962	0.0116055	46.0311	17.1656	21.1364	7.64261	0.483634	1.2721	2.49373
169	0.265341	0.182235	0.0512614	0.0573819	0.0243969	0.0162294	36.5235	14.2637	23.111	7.51792	125.294	115.469	101.193
170	0.704939	0.21155	0.0646625	0.0606609	0.0245464	0.0131227	42.0174	13.1046	15.3655	7.73408	-97.1189	-106.236	-84.1474
171	0.434871	0.123319	0.0647708	0.0651287	0.021447	0.0180264	30.4165	15.6945	22.4395	7.76204	43.1957	36.0446	39.3959
172	0.287717	0.228992	0.0595703	0.0731382	0.0228135	0.0168165	35.5664	16.9021	18.2065	7.49044	145.254	141.568	127.484
173	0.801388	0.120543	0.0670492	0.0692635	0.0246902	0.0189411	34.3719	15.0594	10.2153	7.81568	-141.593	-148.202	-138.027
174	0.483803	0.306551	0.0710487	0.0637548	0.0201263	0.0148766	45.6036	16.3509	24.6852	7.96532	47.7796	56.2299	36.4973
175	0.364607	0.287842	0.0717676	0.0596647	0.0242203	0.0117001	32.0525	12.861	18.8361	7.19728	69.4795	67.7432	68.3948
176	0.697501	0.255592	0.0627954	0.0517682	0.0201057	0.0169921	25.1164	14.9966	9.15335	7.6718	-23.6801	-22.585	-14.2184
177	0.52178	0.121419	0.0522885	0.0698981	0.0225212	0.0163195	45.2235	13.383	17.3635	7.19548	-112.621	-117.13	-80.7428
178	0.799699	0.126766	0.0690825	0.0503339	0.0207972	0.0186681	32.4803	13.1693	26.9275	7.92793	-99.7589	-86.7201	-88.2782
179	0.370774	0.175213	0.064219	0.0620446	0.0216154	0.019425	46.8694	14.5601	8.22933	7.91852	-28.9503	-39.62	-15.1093
180	0.766743	0.308806	0.0629402	0.0515095	0.0220853	0.0117305	29.959	14.419	24.2958	7.29697	-0.40915	2.2097	-8.30426
181	0.715333	0.214995	0.0738483	0.0512219	0.0241523	0.0135912	31.5648	16.4828	23.3312	7.51642	-5.71542	1.09527	-0.303149
182	0.293089	0.289739	0.0684363	0.059698	0.0241415	0.0105971	43.2263	15.479	14.1284	7.13163	89.449	99.426	98.487
183	0.387054	0.200644	0.0603703	0.0632848	0.0209619	0.0145701	46.3237	17.6121	22.6563	7.10644	79.2326	72.573	71.2075
184	0.266593	0.275835	0.0730228	0.0703706	0.0201403	0.01092	35.5585	13.8382	24.6839	7.56682	95.5126	111.745	115.99
185	0.841248	0.171349	0.0654872	0.0745746	0.0202035	0.0176884	44.4591	16.1124	19.2376	7.6327	-120.726	-126.449	-111.934
186	0.662249	0.181845	0.0638668	0.0691323	0.0215943	0.0103848	29.0275	14.8897	20.0081	7.15596	-16.0774	-11.7182	-9.071
187	0.342689	0.286907	0.0517447	0.0613356	0.0218812	0.0122015	44.1028	16.0916	10.8191	7.04354	69.5784	61.4156	56.3182
188	0.665842	0.142265	0.0706615	0.0559485	0.0240165	0.0143895	30.5211	13.5899	18.8242	7.90312	-63.3207	-64.0322	-48.3993
189	0.656911	0.207222	0.0516595	0.0709914	0.0247844	0.0114954	35.1793	15.3304	10.1446	7.233	-77.4237	-75.1612	-54.5815
190	0.833525	0.180714	0.0607389	0.0665316	0.0239004	0.0128148	42.9392	15.5355	24.8663	7.46963	-102.384	-101.795	-94.9181
191	0.731994	0.266991	0.0709587	0.0546118	0.0230155	0.0149743	40.3591	17.7274	13.0564	7.44758	-45.7937	-46.3002	-42.5882
192	0.293921	0.228653	0.0585236	0.0622513	0.0239762	0.0162406	34.582	17.1598	11.0132	7.98872	111.608	117.842	107.909
193	0.837451	0.153237	0.0547601	0.0657188	0.0224624	0.0177559	26.1381	14.6553	15.924	7.22882	-65.0847	-61.8216	-57.3573
194	0.59614	0.169682	0.0713252	0.0511271	0.0225715	0.0119452	32.3493	16.6124	18.4693	7.13793	-9.9158	-7.18936	2.05385
195	0.534565	0.21216	0.0516069	0.064152	0.0214201	0.0186399	27.8229	15.2951	24.7366	7.34976	50.9727	48.8326	37.457
196	0.374093	0.293022	0.0588721	0.053198	0.0222562	0.0101592	26.0057	13.2892	16.1993	7.55156	71.8376	79.6013	70.8985
197	0.755582	0.227801	0.0635363	0.050907	0.0243834	0.0105522	40.3436	15.6346	10.1728	7.88194	-112.159	-117.68	-91.5279
198	0.613074	0.312806	0.0552259	0.0609051	0.0211782	0.0110571	41.943	12.7237	17.5612	7.1275	-28.0507	-27.6822	-36.9085
199	0.448989	0.175006	0.0748563	0.0648731	0.0225109	0.0173217	38.4085	15.6831	22.8621	7.35084	44.1738	41.9214	40.3927
200	0.671482	0.16834	0.0571581	0.0716489	0.0229021	0.0172921	33.639	12.2351	16.3871	7.16919	-86.2679	-79.4004	-63.9214
201	0.6264	0.236741	0.0718745	0.0630124	0.0215181	0.0176617	33.21	16.3483	26.0595	7.97941	21.8406	31.7476	17.8668
202	0.395031	0.135857	0.0592379	0.0749703	0.0206639	0.0171611	26.7319	14.0023	15.1955	7.93702	40.2953	35.7184	40.2827
203	0.608845	0.211665	0.0597514	0.0514454	0.0218919	0.010381	38.7456	16.629	7.95939	7.31103	-84.2723	-93.8352	-59.5538
204	0.790381	0.299156	0.0555459	0.0662307	0.0210385	0.0173461	30.8261	17.6615	20.0319	7.02736	9.13526	7.34809	6.78202
205	0.688859	0.325157	0.0565934	0.068748	0.0229296	0.0113402	29.5567	16.5489	20.0128	7.76263	27.4442	35.5339	16.6814
206	0.372753	0.236731	0.050467	0.0524029	0.0208762	0.0148782	32.1562	16.0066	8.93777	7.81579	62.5228	55.0462	54.0634
207	0.307714	0.120977	0.0679507	0.0573754	0.0223953	0.0116872	46.4876	16.4599	15.7938	7.18459	41.192	42.0522	50.7282
208	0.594888	0.196449	0.0543955	0.070449	0.0210539	0.0195858	39.4172	14.086	23.9326	7.37838	-34.7157	-32.87	-27.1001
209	0.438728	0.158337	0.0592116	0.0731384	0.022698	0.0156903	36.1625	17.3726	10.3781	7.44909	4.38821	-3.43082	10.6213
210	0.780993	0.230577	0.0709884	0.0685301	0.0204958	0.0199006	42.3328	12.1696	16.2031	7.52811	-101.898	-106.251	-88.6259
211	0.538823	0.264864	0.0709698	0.0642383	0.0222608	0.0105732	27.5847	16.0579	12.1855	7.73809	41.9268	44.984	36.7342
212	0.452961	0.121441	0.0748389	0.0509864	0.0248337	0.0182832	42.6624	12.8424	23.2696	7.48256	-45.5675	-49.1754	-22.9017
213	0.486306	0.258857	0.0663946	0.0700508	0.0236129	0.0177945	28.7132	15.193	24.5704	7.09941	74.9372	74.5345	59.0625
214	0.642254	0.18266	0.057444	0.0613212	0.0225233	0.0172358	29.6327	15.7712	9.15427	7.26926	-60.8333	-64.6412	-45.8697
215	0.406866	0.12982	0.0509643	0.0733221	0.0207477	0.0137228	39.3076	12.2706	16.7345	7.86264	-46.0793	-45.0408	-19.9142
216	0.827588	0.175975	0.0640305	0.0701881	0.0218692	0.017372	29.0921	12.9205	12.8192	7.49426	-81.6589	-87.6996	-75.4407
217	0.7244	0.233705	0.0670278	0.07366	0.0203081	0.010842	42.615	15.1741	25.7025	7.78819	-46.5545	-43.7348	-44.1393
218	0.30998	0.22255	0.071117	0.0696991	0.0232524	0.0163942	35.9938	16.1542	24.6526	7.28568	116.83	127.909	120.932
219	0.584082	0.299222	0.0741411	0.0715808	0.0225063	0.011577	45.2776	17.9007	10.5487	7.92358	-6.66993	-9.39237	-14.3127
220	0.499354	0.208074	0.0734422	0.0743811	0.0208219	0.0132164	28.0972	12.3349	25.7345	7.7636	33.0643	35.6373	29.1071
221	0.409549	0.184709	0.0653009	0.0604812	0.0220189	0.0141262	28.9531	17.8078	8.53477	7.53069	45.5375	50.5564	53.019
222	0.526519	0.268688	0.0729419	0.0504305	0.0237167	0.0122321	45.5391	16.5983	20.7922	7.68167	26.0156	28.3548	20.4967
223	0.37084	0.135587	0.068634	0.0550705	0.0220351	0.0104027	34.7931	15.5913	18.4797	7.13609	49.5506	48.5057	55.5854
224	0.668479	0.306441	0.0612164	0.072683	0.0241365	0.0192531	32.3874	15.6717	16.9124	7.84756	10.9816	15.6813	3.17487
225	0.264109	0.191577	0.0525245	0.0551871	0.0246514	0.0143703	29.6701	13.169	10.6889	7.35435	73.8242	93.5471	78.9601
226	0.354503	0.123437	0.059551	0.065312	0.0226717	0.0161193	34.3516	14.3958	16.6312	7.74007	23.6187	29.7739	33.6563
227	0.631813	0.203677	0.0540608	0.0714706	0.0221418	0.0174091	26.6036	12.7612	12.7678	7.23208	-29.9276	-32.6341	-21.9007
228	0.641572	0.277607	0.0588074	0.0554855	0.0209967	0.0158023	42.153	13.5325	25.4221	7.15044	-29.3991	-24.1002	-34.9263
229	0.692338	0.251494	0.0664036	0.0513186	0.0229531	0.0151317	38.9334	13.326	20.6371	7.06193	-50.771	-41.7528	-41.2717
230	0.652815	0.154035	0.0601395	0.0641786	0.0222453	0.0158027	35.2932	14.4194	10.7325	7.74246	-115.35	-121.424	-88.7727
231	0.275695	0.307413	0.0694695	0.0692645	0.0204051	0.0153798	29.4465	15.1089	17.852	7.9362	118.732	115.271	121.651
232	0.846376	0.289994	0.052695	0.069041	0.0218039	0.0117136	26.017	17.413	17.816	7.41257	5.86047	4.66218	14.8738
233	0.429384	0.244456	0.07379	0.0578949	0.0213021	0.0189957	34.5133	13.9508	23.8303	7.97638	62.405	59.4531	53.5994
234	0.734003	0.307065	0.0552015	0.0581776	0.0219399	0.0177623	44.3673	14.4976	13.3988	7.33817	-72.8327	-72.5999	-72.5813
235	0.359389	0.300242	0.0743825	0.0670519	0.0225189	0.0174975	32.6161	16.2474	7.81127	7.36068	90.3496	80.6981	67.196
236	0.533226	0.29117	0.0626095	0.0563736	0.0239527	0.0168312	36.5623	17.0956	26.8673	7.06337	62.6213	65.1477	41.379
237	0.557093	0.169574	0.0626782	0.0702536	0.021981	0.0110803	30.4276	13.2027	15.952	7.87243	-29.1067	-31.1998	-16.0778
238	0.80706	0.261991	0.0713329	0.066553	0.0248713	0.0181515	35.1312	17.0869	7.66976	7.60296	-76.853	-73.6054	-65.4987
239	0.582128	0.133449	0.0510553	0.06534	0.0217462	0.016399	44.3269	14.7654	26.8034	7.56797	-91.2955	-93.1761	-67.5291
240	0.561931	0.318098	0.0567984	0.0639044	0.0217478	0.0173229	36.3522	12.5181	25.3425	7.27537	9.64512	12.4762	-11.7161
241	0.482355	0.184066	0.0666807	0.0602468	0.0239674	0.0103446	44.3289	17.7841	26.3157	7.76303	33.6182	33.1872	36.0309
242	0.365282	0.234731	0.0739126	0.062746	0.0203848	0.0105309	27.9561	13.1998	13.3724	7.60783	75.4387	68.4406	69.1904
243	0.511433	0.251149	0.0744375	0.0525311	0.021198	0.0190576	40.4768	13.9151	17.6656	7.51995	4.11153	5.034	5.92456
244	0.39898	0.157123	0.0655191	0.073447	0.0214801	0.0145845	30.4349	16.4315	25.3684	7.09387	94.6661	88.025	79.736
245	0.519593	0.301318	0.0691598	0.07013	0.0249459	0.0134938	28.9862	12.1785	14.4937	7.27107	24.6866	25.2733	14.932
246	0.805479	0.202843	0.0576461	0.0512672	0.0222782	0.0126231	30.7922	16.0757	10.737	7.0787	-82.9188	-80.0526	-66.4877
247	0.846738	0.225847	0.0633633	0.0603535	0.0247817	0.0177444	46.0153	13.154	12.7723	7.22228	-141.054	-147.764	-129.444
248	0.717316	0.129416	0.0733357	0.0631351	0.0233026	0.0181089	46.1732	12.2332	26.949	7.96462	-133.989	-140.373	-129.639
249	0.778381	0.218578	0.0550911	0.0658092	0.0234313	0.0120363	32.283	13.1378	14.1083	7.29253	-72.3737	-75.7578	-59.5226
250	0.609511	0.175255	0.0654644	0.0568888	0.0223083	0.0188957	26.106	15.0599	26.5418	7.46267	19.658	24.3073	16.4675
251	0.310612	0.178904	0.067837	0.0651302	0.0231791	0.0135037	42.3625	16.2867	20.7336	7.68051	95.2394	103.832	96.3042
252	0.805931	0.216639	0.0511807	0.0706147	0.0202924	0.0107667	27.2441	15.4724	25.7128	7.1991	-13.8106	-11.3951	-5.44167
253	0.421207	0.279869	0.06476	0.0702496	0.0244148	0.010248	27.5742	14.0739	10.031	7.5713	61.8965	55.2793	46.2834
254	0.513277	0.168567	0.0545515	0.0599999	0.0248571	0.0105558	32.5385	16.0724	22.2006	7.65715	16.3295	19.3476	25.8934
255	0.785297	0.201028	0.0621672	0.06115	0.0232359	0.0124904	34.6945	17.267	25.3278	7.05175	-30.4243	-27.7273	-28.5326
256	0.597093	0.334985	0.0563163	0.0568859	0.0217348	0.0151878	25.3613	13.5198	19.5257	7.91887	30.7793	36.9153	16.3723
257	0.432481	0.305969	0.0518322	0.0720619	0.021489	0.0185189	42.2551	15.823	10.8037	7.19049	35.8539	30.5602	22.1142
258	0.265956	0.189694	0.0647877	0.0564311	0.0244531	0.0159798	39.4777	15.3371	15.4074	7.79079	120.902	112.238	103.097
259	0.76656	0.318884	0.0707154	0.0581384	0.022907	0.0147584	25.3051	12.4712	24.6746	7.27631	6.58857	7.16023	-2.51448
260	0.80993	0.335392	0.057386	0.0531	0.0207687	0.015842	34.664	15.4955	24.6051	7.87097	-15.4866	-14.4748	-25.7591
261	0.596822	0.242938	0.0558153	0.0504596	0.020062	0.0199624	27.9785	15.3895	20.5549	7.1263	29.5661	30.8065	28.8762
262	0.456371	0.124701	0.0513059	0.054213	0.0248197	0.0110267	28.831	17.4987	16.7601	7.28931	19.305	21.8914	38.0199
263	0.394892	0.259759	0.0525969	0.0552422	0.0225697	0.0124198	35.5188	12.7716	8.81134	7.71302	8.02182	6.42055	10.5197
264	0.348108	0.301402	0.0688246	0.0707763	0.0243973	0.0181332	44.7514	14.6019	20.4859	7.762	77.4265	79.2051	71.8882
265	0.640684	0.330162	0.0681271	0.0631452	0.0248856	0.0172582	40.1034	15.1655	18.7749	7.70878	1.38711	5.73471	-15.7325
266	0.378369	0.124814	0.0607708	0.0541825	0.0206944	0.0105487	27.0173	16.1248	10.4864	7.69372	28.8862	30.6592	40.526
267	0.476328	0.262188	0.0530133	0.0672585	0.0208826	0.0176285	38.1798	15.6831	26.454	7.89974	53.8028	53.3044	38.3191
268	0.67619	0.221463	0.0600062	0.0552691	0.0207197	0.012863	32.1901	16.0901	22.0372	7.70666	-9.1785	-3.79888	-3.23041
269	0.592858	0.255736	0.0623248	0.0653566	0.0212624	0.0150369	40.7334	16.9543	14.2357	7.78473	-12.0139	-12.6782	-11.639
270	0.616658	0.138568	0.0623302	0.0646417	0.0208833	0.0120074	36.5277	15.0478	9.91378	7.33215	-109.779	-129.638	-92.5128
271	0.472421	0.169826	0.0580754	0.0511986	0.0210252	0.0181893	37.6349	12.8959	14.2435	7.19053	-43.3859	-50.3669	-24.7914
272	0.304137	0.190709	0.0542211	0.0607171	0.0212744	0.0199466	36.9033	17.4233	11.5182	7.47487	116.764	99.5678	89.4605
273	0.811601	0.288866	0.0737759	0.07132	0.0223449	0.0182179	31.9178	17.7504	16.1989	7.8042	-4.05175	-7.14779	-4.49907
274	0.752591	0.194683	0.0633208	0.060551	0.023524	0.0158313	46.897	15.0771	10.7301	7.3135	-144.457	-164.578	-134.565
275	0.803735	0.225054	0.0684843	0.0558772	0.0212633	0.018955	27.6235	16.0958	13.3513	7.32096	-30.7581	-35.3534	-24.2819
276	0.456775	0.312602	0.062745	0.0662941	0.0215623	0.0171958	27.354	17.2175	15.7931	7.1461	94.741	93.6617	75.9636
277	0.45757	0.259337	0.0718435	0.0517663	0.0217521	0.0166334	42.1061	13.5357	25.6579	7.66511	25.2079	32.4943	22.6755
278	0.430351	0.134319	0.0648137	0.0537061	0.0231357	0.0116728	31.8732	16.5045	25.1301	7.63206	65.2859	52.1549	54.5681
279	0.666594	0.248019	0.0645976	0.0503495	0.0203035	0.0139327	46.0947	17.8061	23.3997	7.36043	-24.1434	-22.2346	-22.373
280	0.704935	0.21989	0.074743	0.0608444	0.0237708	0.0154012	30.2747	16.1544	11.3065	7.41322	-33.2308	-34.8915	-27.324
281	0.317514	0.337987	0.0550589	0.0712937	0.0226499	0.0167153	37.5116	16.7269	21.1987	7.35434	102.235	112.526	100.265
282	0.722545	0.150263	0.0621061	0.0646514	0.02367	0.0176868	25.0037	16.217	11.2159	7.1002	-51.5084	-50.8781	-44.3686
283	0.412873	0.271213	0.0512309	0.0648945	0.0223298	0.0128192	43.2897	17.4737	25.5252	7.30936	81.8017	89.2877	70.5175
284	0.561063	0.302171	0.0597671	0.0668101	0.0249923	0.0199295	29.1806	13.4806	10.0532	7.07889	9.25023	10.2036	-0.825316
285	0.421622	0.203225	0.0581385	0.0719222	0.0246738	0.0197845	29.249	14.4705	17.8042	7.02845	57.9921	55.8155	58.2322
286	0.331615	0.254553	0.0662244	0.0516327	0.0225465	0.0188379	28.2687	14.5317	20.3743	7.25109	101.857	106.648	104.172
287	0.623487	0.122495	0.0595213	0.0552141	0.0225393	0.0188004	26.1589	13.0565	23.0715	7.35789	-41.9156	-39.3641	-30.7197
288	0.531126	0.185193	0.0671834	0.0614562	0.0238992	0.0166927	31.0461	12.6942	22.6758	7.88784	1.10285	0.540079	3.79819
289	0.569496	0.286361	0.0579654	0.0549495	0.0212611	0.0168031	46.8802	17.0473	8.09608	7.66411	-55.8254	-63.315	-46.3724
290	0.51667	0.267882	0.0527195	0.0665122	0.0245763	0.010827	31.7817	16.2578	10.4823	7.69597	23.1345	22.9526	21.3549
291	0.73482	0.338043	0.0720136	0.0597507	0.0204459	0.0161859	35.7591	12.5942	8.34544	7.34491	-56.1287	-45.1605	-66.5854
292	0.646068	0.228984	0.0734369	0.0640776	0.0227937	0.0114769	29.4762	14.9278	27.3556	7.76714	23.2482	27.1709	12.5496
293	0.84777	0.338203	0.0709043	0.0634695	0.0213895	0.0191591	37.6954	17.9841	10.7943	7.19141	-35.4941	-36.468	-45.5888
294	0.505308	0.16065	0.073341	0.0654445	0.0232741	0.0180425	42.2099	13.1894	8.13782	7.08155	-96.6936	-100.544	-73.7092
295	0.359366	0.168364	0.0576477	0.0581974	0.0221968	0.0174353	45.011	14.4371	13.8956	7.01596	11.5965	2.50192	16.3097
296	0.42905	0.121426	0.0653494	0.0736109	0.022664	0.0185957	43.4251	14.4527	11.4025	7.37278	-60.3463	-73.7574	-45.0063
297	0.516532	0.174986	0.0624579	0.0669242	0.0236375	0.0139366	27.5607	17.8268	13.3353	7.77493	30.1069	32.0865	37.6597
298	0.488462	0.213966	0.071996	0.0576325	0.0227334	0.0102155	35.4733	16.8499	19.7162	7.33894	51.6848	55.8286	51.1844
299	0.783769	0.298762	0.0701174	0.0574439	0.0206054	0.0125016	43.9712	15.9137	10.6722	7.72295	-78.72	-85.388	-83.2183
300	0.467682	0.304389	0.0701422	0.0517905	0.0247417	0.0161399	36.1176	13.3158	18.6812	7.2505	37.4825	38.8669	28.1126
301	0.361079	0.150255	0.051933	0.0688193	0.0237599	0.0113779	40.6273	14.3348	14.1736	7.58185	7.30293	5.17999	17.6145
302	0.802646	0.187854	0.0657924	0.06329	0.0214947	0.0144513	45.9273	15.2943	10.411	7.92676	-153.078	-175.456	-150.12
303	0.254204	0.334374	0.0523186	0.0577135	0.0213527	0.0178918	33.5504	15.6061	21.1642	7.5494	99.6483	124.277	116.569
304	0.553015	0.272006	0.0543331	0.060171	0.0208202	0.0182411	28.7952	14.6127	12.0202	7.84491	13.9219	13.4724	12.2278
305	0.765719	0.294236	0.0572046	0.0613448	0.0243331	0.0144718	35.6288	16.9889	21.7266	7.88977	-11.2718	-6.92339	-12.7785
306	0.408269	0.247105	0.064099	0.072594	0.0204014	0.0186984	37.6079	15.2179	15.2396	7.89801	47.4105	54.3296	52.0481
307	0.542973	0.294207	0.0561206	0.0567163	0.0245687	0.0120616	31.3259	13.7516	13.5561	7.53471	12.57	13.5847	6.42809
308	0.579994	0.258554	0.0704265	0.0579889	0.0228276	0.0114101	46.1878	13.3533	12.0066	7.81436	-63.5841	-72.1213	-57.2563
309	0.328871	0.322092	0.0517475	0.0662086	0.0240983	0.0111219	38.5709	15.0242	14.9023	7.85718	84.966	84.4075	72.9108
310	0.407203	0.267909	0.0726188	0.069738	0.0240088	0.0161155	40.545	17.8295	16.5984	7.5183	88.1948	95.9146	82.9234
311	0.452728	0.311855	0.0682985	0.0721421	0.0239237	0.0136155	36.4991	14.7656	23.1202	7.69551	59.6964	67.3059	45.1022
312	0.618356	0.323005	0.0549992	0.0509021	0.0248913	0.0164297	38.834	13.094	8.09987	7.44423	-54.1081	-56.0728	-59.3593
313	0.73991	0.161483	0.0667059	0.0675586	0.0239787	0.0103247	30.2757	13.8119	24.1372	7.95042	-45.9897	-44.2506	-40.7707
314	0.509877	0.31772	0.0634001	0.06791	0.0225695	0.0157149	41.979	17.8685	22.6682	7.35025	63.8768	72.3438	44.4195
315	0.260882	0.268501	0.0536742	0.0526846	0.0209498	0.0180343	27.8448	16.5737	10.9195	7.98309	116.781	145.028	131.399
316	0.361369	0.271137	0.0607023	0.0558663	0.0210676	0.0142545	39.0945	14.5958	15.6901	7.57047	73.3583	69.1944	60.3876
317	0.656409	0.263978	0.0733048	0.0639195	0.021125	0.0182652	46.9461	12.9225	25.8208	7.35907	-45.4664	-40.7748	-48.9714
318	0.664723	0.244376	0.0547178	0.0590169	0.0249787	0.0134485	39.433	14.0403	21.0351	7.27624	-39.7188	-39.9145	-36.0879
319	0.339412	0.312103	0.0551929	0.0626687	0.0244989	0.0107589	34.3058	14.2018	8.16079	7.31523	57.364	62.9501	46.9238
320	0.575883	0.268544	0.0645794	0.0526408	0.0242421	0.0145535	40.8393	12.7785	8.86555	7.90459	-65.6408	-74.633	-58.399
321	0.303396	0.254231	0.0569529	0.0586471	0.022595	0.0106869	45.4777	13.2313	18.3517	7.82276	67.8643	68.5088	66.5659
322	0.547361	0.304749	0.0694841	0.0650837	0.020092	0.014074	45.6388	15.1387	19.8572	7.84355	8.79838	14.449	-0.936847
323	0.478569	0.327026	0.0558456	0.066805	0.020289	0.0191972	29.5562	16.325	15.4679	7.432	76.9105	73.4488	52.3142
324	0.669406	0.155066	0.0533867	0.0612404	0.0200105	0.013857	34.3794	14.8194	16.8425	7.2655	-88.4183	-84.8419	-61.6831
325	0.69177	0.128534	0.0692676	0.0638383	0.022363	0.0104374	36.3114	17.6892	16.6396	7.77112	-86.3881	-92.7529	-67.1558
326	0.465035	0.229389	0.0500464	0.0620946	0.0208394	0.0166418	36.9872	12.5898	25.7803	7.62858	9.76439	12.3412	10.0008
327	0.836112	0.25794	0.0722943	0.0504924	0.0238558	0.0148386	37.4279	17.2569	10.8314	7.21047	-69.5737	-75.2566	-66.3963
328	0.37014	0.33873	0.0522827	0.0565229	0.020002	0.0177195	27.0628	13.1576	22.3351	7.46128	70.3257	69.9998	57.0358
329	0.384299	0.189818	0.0502458	0.0577914	0.0216594	0.0134767	41.2294	13.7707	18.8999	7.74598	24.8533	16.5802	26.446
330	0.728527	0.224159	0.0698275	0.0730433	0.0242274	0.0177415	40.1152	16.6397	13.7542	7.75678	-66.1983	-65.6359	-55.2791
331	0.468144	0.30301	0.0616286	0.0568849	0.0211015	0.0158056	42.5946	12.3538	8.89077	7.55467	-22.9518	-29.9737	-29.3229
332	0.349796	0.209951	0.0625006	0.0687952	0.0210329	0.0163872	42.1562	12.4467	25.2212	7.82815	37.3189	45.3767	44.6461
333	0.538252	0.225674	0.0507217	0.0665819	0.0248029	0.0183872	37.0259	13.9043	22.9777	7.19087	0.975741	2.99761	2.05884
334	0.534676	0.210135	0.0696685	0.0619338	0.0237663	0.0156436	35.5118	13.5214	24.3949	7.47004	9.41552	10.9349	5.33197
335	0.344131	0.314892	0.0612071	0.0584586	0.0223288	0.0184179	33.383	12.2345	13.5548	7.97392	49.5922	51.2186	46.5964
336	0.441248	0.317107	0.0679402	0.0508162	0.0215392	0.015481	41.3766	16.8193	11.5354	7.52574	50.1969	48.0022	36.0066
337	0.278506	0.167002	0.0523167	0.0646834	0.0241398	0.0154384	25.5493	12.7193	9.21016	7.33119	57.3985	82.6025	63.7994
338	0.40762	0.234791	0.0740787	0.0513686	0.0223944	0.0192072	30.7549	16.9426	19.2113	7.25665	114.78	105.317	98.9021
339	0.644079	0.274463	0.0560691	0.0557998	0.0245546	0.0106851	42.0428	16.1303	14.1898	7.96485	-40.9002	-43.1831	-34.1586
340	0.499845	0.301417	0.0637385	0.0622366	0.0245804	0.011336	30.7842	14.375	20.724	7.70225	46.262	57.9404	39.0372
341	0.411108	0.15354	0.0532326	0.0700908	0.024776	0.0124272	25.9303	15.6973	9.75437	7.65877	25.9317	32.515	36.5696
342	0.555695	0.231124	0.0501805	0.0530257	0.0244319	0.0191422	33.157	16.4032	11.8816	7.42601	-6.06628	-10.2604	2.29396
343	0.413149	0.235504	0.0735533	0.0657399	0.0207663	0.0146551	36.9409	16.2747	19.4462	7.88021	73.7105	81.4454	73.4606
344	0.720111	0.216278	0.0629957	0.0638301	0.0218893	0.0149888	43.3922	13.1022	14.6097	7.62585	-109.062	-117.351	-95.1338
345	0.340854	0.253921	0.0543301	0.0720658	0.0248879	0.0103798	44.978	12.5955	16.3814	7.53615	46.3306	39.8014	44.3365
346	0.512624	0.237996	0.061524	0.0747578	0.0249534	0.0188079	38.2016	16.838	27.4717	7.72008	59.3738	58.2751	41.7929
347	0.620474	0.1307	0.0594639	0.0508633	0.0211605	0.0141797	26.5625	15.2109	10.5844	7.82473	-64.5878	-84.6953	-51.1705
348	0.705141	0.24695	0.0642803	0.0605018	0.0210841	0.0123364	25.413	12.837	27.2431	7.25971	4.79543	9.29062	0.721265
349	0.522551	0.135579	0.052609	0.0594431	0.0231325	0.0146998	34.2912	13.5506	18.322	7.17794	-52.2481	-53.4624	-33.426
350	0.545759	0.241555	0.058466	0.0594966	0.0207784	0.0161621	44.0626	17.0209	7.84573	7.81622	-59.8387	-69.4282	-42.1772
351	0.513134	0.240453	0.0549093	0.0645036	0.0218341	0.0147109	39.3525	12.8927	23.9174	7.89178	-4.2768	-3.2633	-4.57019
352	0.538508	0.314045	0.0559432	0.0645015	0.0228425	0.0163981	42.4406	13.1787	8.53932	7.15203	-33.6291	-37.8555	-45.1229
353	0.505271	0.129798	0.0566655	0.0746723	0.020967	0.0116983	39.2227	15.4502	23.013	7.8725	-31.839	-34.6449	-15.0029
354	0.414596	0.235313	0.0618264	0.0690322	0.0240274	0.0145182	40.3075	16.7048	13.828	7.27289	67.0261	52.6224	49.4717
355	0.467933	0.143254	0.0744705	0.057147	0.0212742	0.0136728	26.7868	15.6188	21.053	7.61245	45.9681	47.6922	50.4444
356	0.595391	0.331108	0.0501309	0.0561865	0.0245753	0.0191819	41.1965	12.9231	9.11806	7.5107	-54.7417	-52.827	-56.8872
357	0.661572	0.306821	0.068763	0.0743379	0.02445	0.015676	33.7578	13.6781	17.7663	7.58352	-0.169418	3.50105	-10.9082
358	0.767208	0.268368	0.0726513	0.0506821	0.0242405	0.0110102	37.8521	13.5527	19.7633	7.87246	-54.5462	-51.2119	-47.3329
359	0.451231	0.194407	0.0518233	0.0611832	0.021529	0.015651	26.3102	17.3578	17.1566	7.44474	77.6225	80.9212	73.6903
360	0.301091	0.134686	0.0665098	0.0671635	0.0213279	0.0132525	43.2007	12.0091	22.3398	7.35441	49.3884	35.9651	38.0507
361	0.719406	0.22722	0.0602848	0.0611284	0.0201168	0.0180999	46.6337	14.24	21.5628	7.27509	-92.1282	-85.8125	-74.2529
362	0.572819	0.169742	0.0501545	0.0672854	0.0226751	0.0171798	27.687	12.699	11.2078	7.18677	-44.3913	-52.5267	-35.5348
363	0.592084	0.327187	0.0651553	0.0537123	0.0207083	0.018233	37.1119	12.2412	17.396	7.89985	-12.7287	-10.6929	-24.0245
364	0.630081	0.265905	0.0554349	0.0578028	0.0246361	0.0132791	46.0421	13.4775	8.8507	7.65858	-102.268	-114.814	-87.7906
365	0.395025	0.204802	0.0546587	0.0531447	0.0216413	0.0128502	28.5592	13.3111	12.9252	7.43633	35.8986	37.0023	40.6648
366	0.596196	0.169605	0.0507933	0.0664614	0.0203144	0.019433	30.8622	13.5825	27.4212	7.04191	-15.1127	-12.1103	-14.5873
367	0.706432	0.210355	0.0651935	0.071386	0.024699	0.0143124	30.4828	17.8626	26.8355	7.16651	21.2311	26.4328	16.402
368	0.567169	0.318374	0.0673441	0.0641973	0.0230999	0.0133384	32.189	14.4246	7.8976	7.62339	-3.21864	-0.416013	-17.2595
369	0.275574	0.225071	0.0574552	0.0703832	0.0206207	0.0123435	31.6247	15.6537	18.5866	7.71719	139.992	138.917	126.636
370	0.447198	0.176323	0.0502834	0.0636093	0.0228907	0.0181435	33.2755	12.4534	20.5225	7.69443	4.99101	0.417422	10.7916
371	0.613444	0.266655	0.0628542	0.0738084	0.0249389	0.0137543	41.1544	15.4809	22.8265	7.89772	0.0442369	5.09266	-5.58942
372	0.317441	0.305287	0.0661257	0.0737702	0.0244436	0.019517	26.479	15.8295	9.1981	7.71341	101.998	106.144	94.873
373	0.455135	0.292865	0.0706957	0.0511562	0.0237895	0.0166842	43.5462	17.7384	23.5131	7.35336	76.0104	85.3741	67.0641
374	0.635005	0.238491	0.0605013	0.0681964	0.0203928	0.0132063	42.4125	16.6468	15.1356	7.16582	-38.615	-38.1002	-31.6401
375	0.343614	0.319226	0.0637164	0.0565121	0.0211029	0.0103616	32.5014	16.2956	8.55801	7.87008	95.9651	90.189	73.7307
376	0.390032	0.18333	0.0568353	0.0735323	0.0214812	0.0175901	38.2464	17.4218	23.3605	7.15389	106.872	85.0729	78.5026
377	0.773403	0.25461	0.0663635	0.065612	0.0228209	0.0195106	46.3668	15.4541	10.4316	7.81831	-111.417	-120.79	-105.09
378	0.47482	0.208279	0.0519469	0.0602624	0.0244154	0.0153508	44.8406	14.4893	21.5981	7.64875	-6.91512	-10.1811	0.0135599
379	0.389141	0.239934	0.067251	0.0577983	0.0213908	0.0195682	30.4834	15.3258	26.4336	7.65393	93.6621	102.493	86.5091
380	0.7455	0.223548	0.0581997	0.0614922	0.0205045	0.0163483	29.9003	13.2276	19.4009	7.34326	-40.1256	-38.2686	-28.8303
381	0.767278	0.131108	0.0620316	0.0683028	0.0213313	0.0158776	41.8311	16.5756	18.2474	7.18048	-140.419	-129.938	-115.559
382	0.281796	0.222981	0.0664946	0.0710733	0.0219049	0.0154524	46.6895	14.2033	24.0961	7.38195	104.598	99.9975	95.2976
383	0.546627	0.176924	0.0626767	0.0538794	0.0207951	0.0114545	36.1623	15.2777	25.1869	7.98788	-7.71486	-6.6951	1.66677
384	0.675964	0.333032	0.056614	0.0656486	0.0210261	0.0142502	37.8163	12.6756	14.7615	7.44751	-34.3761	-30.8841	-45.0017
385	0.591268	0.284525	0.0632299	0.0651213	0.0205961	0.0164494	43.7166	14.8574	9.23207	7.7206	-52.53	-58.3964	-51.4695
386	0.758977	0.134623	0.0658033	0.0724741	0.0200293	0.0110102	36.4232	12.9243	8.48962	7.78404	-146.9	-177.283	-150.514
387	0.321399	0.214661	0.0679486	0.0695202	0.0203096	0.0140698	25.84	17.3545	16.7504	7.18697	160.764	141	136.7
388	0.730024	0.276204	0.0546756	0.0501669	0.0212826	0.018052	44.7937	15.0607	8.12362	7.398	-119.565	-125.568	-103.202
389	0.475591	0.24537	0.0522167	0.0702119	0.0213058	0.0168724	37.1959	16.8509	25.3912	7.04153	68.8497	65.6004	51.7567
390	0.843557	0.156083	0.0701256	0.0521752	0.0200621	0.0183286	25.46	17.6646	17.0854	7.50491	-38.6995	-39.1281	-29.2686
391	0.775452	0.290435	0.0571752	0.0739487	0.0230886	0.0101989	45.519	15.3423	16.1074	7.74095	-73.6132	-72.4155	-67.5945
392	0.766396	0.132697	0.0646625	0.0502746	0.0218334	0.0121395	40.1311	16.7912	22.5926	7.52176	-116.603	-116.531	-96.6719
393	0.839428	0.12116	0.0517219	0.0556819	0.0220104	0.0149851	38.3992	17.3382	17.8716	7.70408	-141.523	-146.128	-129.632
394	0.304385	0.315767	0.0634974	0.0635594	0.0215177	0.0151722	29.711	14.4674	25.0441	7.72964	96.9749	103.481	96.0206
395	0.506674	0.137447	0.0724504	0.0661823	0.0209194	0.0181327	26.6139	12.6069	7.7867	7.96693	-49.276	-57.7914	-40.6562
396	0.562258	0.197384	0.0602841	0.0548049	0.0246588	0.0186319	45.597	14.0799	24.2582	7.75772	-49.4707	-50.5612	-35.4363
397	0.601556	0.292113	0.059955	0.0656725	0.0200644	0.0108697	41.8601	16.439	7.55555	7.55799	-50.3437	-52.8612	-44.4193
398	0.41857	0.136946	0.0690715	0.0634434	0.0208175	0.017212	28.6627	14.5582	12.072	7.64653	9.17287	8.83244	18.6157
399	0.410667	0.226129	0.07028	0.0737223	0.0205991	0.0187994	28.7632	16.7596	8.65449	7.31085	61.302	62.7157	59.4647
400	0.708985	0.200791	0.0633568	0.055495	0.0208964	0.0186636	34.8274	12.0594	13.0859	7.45486	-85.8987	-101.38	-76.2566
401	0.744649	0.288129	0.0696638	0.059176	0.0239421	0.0152952	33.1092	12.1799	23.6764	7.20906	-23.4111	-21.5068	-28.1489
402	0.75661	0.304707	0.0749779	0.059776	0.0203094	0.0188236	32.1332	15.483	23.0287	7.24887	7.82246	10.2216	0.427299
403	0.31804	0.237914	0.0744178	0.0541146	0.0216289	0.0129729	43.9824	14.2153	16.256	7.96136	57.9298	71.7195	74.0908
404	0.680926	0.130387	0.0620851	0.061682	0.0212076	0.0175603	36.8705	17.0053	15.4982	7.91627	-93.7283	-109.146	-78.8705
405	0.724118	0.175878	0.053009	0.0606875	0.0240093	0.0191274	26.6275	14.9811	12.3879	7.08259	-57.2045	-52.776	-41.0602
406	0.520256	0.149327	0.0604201	0.0632415	0.0202809	0.0124387	35.9286	17.8515	10.7989	7.08671	-46.1196	-48.545	-21.9542
407	0.316838	0.260176	0.0658875	0.0630116	0.024554	0.0122515	31.9646	14.4068	17.8514	7.64139	88.5811	105.094	98.8059
408	0.724401	0.244299	0.0635741	0.0586243	0.0227437	0.0158424	29.5508	15.2631	10.8321	7.80688	-38.3244	-40.9433	-32.601
409	0.825247	0.206352	0.0623139	0.0589814	0.0201252	0.0152109	39.9851	16.2426	10.2926	7.89923	-118.17	-134.499	-113.044
410	0.715731	0.180589	0.0613081	0.0665645	0.0242038	0.0150978	39.3005	15.5317	16.5104	7.43675	-85.3318	-88.7293	-71.6341
411	0.310248	0.22748	0.0652197	0.0741764	0.0222508	0.0136747	25.1412	15.0676	15.7912	7.76979	126.488	122.148	115.662
412	0.290484	0.247327	0.0596599	0.0603321	0.0226123	0.0160336	44.406	17.6621	13.4835	7.5485	110.366	122.855	108.403
413	0.401626	0.2085	0.0504561	0.0719434	0.0236479	0.0115492	28.7758	15.8684	17.6013	7.72157	76.5028	85.0458	78.0161
414	0.251166	0.203945	0.0614669	0.0563026	0.0204493	0.0142433	46.0345	13.2846	7.64868	7.36553	59.7327	52.9333	43.7082
415	0.612622	0.141468	0.0545181	0.0745819	0.0201913	0.0149584	26.5279	16.9489	13.3438	7.96667	-31.8032	-32.633	-12.2981
416	0.639271	0.240346	0.0677373	0.0663026	0.0217256	0.0101661	38.9112	14.1794	8.26274	7.48425	-74.3904	-86.3821	-67.6968
417	0.581599	0.189232	0.0574934	0.0553955	0.0249891	0.0128402	37.6992	16.6942	19.9519	7.15563	-13.3992	-14.1571	-4.72497
418	0.393425	0.146733	0.050548	0.0554029	0.0245824	0.0169045	25.0922	13.2169	8.93777	7.23499	5.07424	10.4235	14.2295
419	0.36626	0.333483	0.0531148	0.0529582	0.0203256	0.0192692	35.0905	12.2234	10.5837	7.23195	43.3743	35.4613	22.9981
420	0.731549	0.302186	0.0626145	0.0541086	0.0210057	0.0144747	40.3742	14.1116	10.1049	7.71632	-74.6828	-78.0123	-75.5181
421	0.352482	0.297516	0.0736607	0.0591893	0.0209073	0.0175444	27.8572	17.7742	15.6179	7.67755	125.773	136.14	125.003
422	0.771783	0.130103	0.0689871	0.0500805	0.0247384	0.0157927	37.1312	13.3472	18.6663	7.12213	-138.564	-121.845	-111.235
423	0.590619	0.224289	0.0651225	0.0704431	0.0207458	0.0112195	25.2435	13.0411	22.679	7.32311	22.7794	28.4697	22.6551
424	0.378865	0.265044	0.0674169	0.0614511	0.0204459	0.017549	38.7293	16.026	8.28671	7.4696	57.549	47.1356	42.6394
425	0.75274	0.265793	0.0739327	0.0548485	0.020468	0.0138852	27.2923	12.0751	21.4379	7.19933	-16.6255	-11.7875	-8.52517
426	0.804171	0.301954	0.0735836	0.0698788	0.022137	0.0196009	41.5796	16.5287	22.2106	7.7194	-27.7282	-28.6826	-33.8866
427	0.422763	0.251965	0.0571044	0.0584696	0.0210528	0.0105425	45.227	13.0928	13.4836	7.02127	0.640576	-9.03142	2.54534
428	0.547984	0.241313	0.0554064	0.0524237	0.0227459	0.018721	39.0715	16.5155	25.9461	7.23799	24.2568	28.494	18.3662
429	0.507264	0.203248	0.0615072	0.0725439	0.0223449	0.0183132	28.2574	16.1431	19.2988	7.05235	63.7226	55.584	49.7574
430	0.565582	0.13643	0.0555084	0.0696346	0.0204301	0.0184868	42.1063	13.4066	9.75765	7.666	-130.613	-162.769	-109.941
431	0.836826	0.133638	0.0679557	0.0748702	0.0249626	0.0129038	44.2021	15.5037	15.235	7.70734	-154.939	-167.165	-154.247
432	0.787928	0.284088	0.0593673	0.0733575	0.0245505	0.0189052	28.1446	13.5741	17.1179	7.07537	-17.7199	-16.7619	-8.88069
433	0.825898	0.290937	0.0593218	0.0638528	0.0201872	0.0154387	34.6657	14.7457	26.5804	7.08105	-25.3926	-26.6324	-28.0173
434	0.386154	0.166101	0.0538609	0.0564549	0.0208692	0.0187984	37.4419	15.7252	10.8162	7.30556	7.72068	3.49211	17.2571
435	0.324277	0.128535	0.0540535	0.0625708	0.0232646	0.0137404	32.5482	15.6069	16.913	7.84253	55.972	71.6973	67.805
436	0.651738	0.259777	0.0596995	0.0616144	0.020278	0.0173164	41.0358	13.8413	12.2302	7.55195	-67.6054	-72.6882	-59.3365
437	0.74913	0.248255	0.0556242	0.0540101	0.0232188	0.0154055	41.311	15.7119	10.9587	7.57302	-95.63	-105.735	-84.9546
438	0.375089	0.328952	0.0709138	0.0723823	0.0218063	0.0175382	35.2086	15.0057	19.584	7.35888	83.7876	83.9169	72.4026
439	0.65376	0.300922	0.0711011	0.0559925	0.0220088	0.0105366	29.3465	15.3106	19.9453	7.59755	25.9728	34.919	18.2532
440	0.754442	0.259233	0.0706671	0.0671186	0.0223711	0.0105731	38.3312	15.0895	21.7576	7.66101	-34.8614	-31.184	-33.8418
441	0.826131	0.33642	0.0690393	0.0640086	0.0225895	0.0130488	37.5466	15.6452	26.6541	7.0826	-10.9315	-14.5971	-29.5546
442	0.715683	0.218892	0.0701148	0.0719445	0.0248243	0.0148399	37.8538	12.333	19.7159	7.78974	-59.9104	-64.6389	-55.2877
443	0.324074	0.328697	0.0719811	0.0584496	0.0206701	0.0104686	25.7125	13.8042	11.9809	7.16821	87.4343	84.1712	82.5523
444	0.598324	0.225161	0.0532169	0.0521329	0.0239442	0.0111268	28.9963	16.9355	12.9198	7.50636	4.36755	2.31869	12.2696
445	0.451011	0.221538	0.0724051	0.0683111	0.0216885	0.0193034	37.4454	14.3499	16.3865	7.48212	30.2304	29.4868	29.4516
446	0.769312	0.131064	0.0598233	0.0501236	0.0223457	0.0163331	28.2903	13.8276	8.44484	7.89923	-109	-135.465	-115.421
447	0.754596	0.137346	0.055641	0.058487	0.0226391	0.015607	41.317	14.8405	10.5864	7.7032	-180.282	-197.792	-157.361
448	0.436003	0.286671	0.0623221	0.0609969	0.0243324	0.0116711	36.0742	14.5162	8.9065	7.11864	27.8799	22.7414	17.5002
449	0.741982	0.262423	0.0629435	0.0543535	0.023797	0.0157689	27.991	14.1654	25.9062	7.30882	1.50516	4.22052	-2.91942
450	0.585755	0.249007	0.0562257	0.0612275	0.0237902	0.0108275	29.5227	13.5494	10.3561	7.68537	-21.2273	-24.2782	-15.05
451	0.664082	0.330532	0.0667181	0.0698994	0.0243064	0.0127397	45.3787	13.3906	14.7302	7.49805	-42.8016	-39.6273	-54.6817
452	0.620433	0.161952	0.0513627	0.052197	0.0240949	0.0128473	26.0367	12.5357	25.3948	7.65634	-24.919	-23.9357	-14.5069
453	0.793547	0.122565	0.0609054	0.0603552	0.0219522	0.0110948	33.1473	13.1967	20.7051	7.90798	-113.838	-112.043	-102.673
454	0.374212	0.281467	0.0709302	0.0645005	0.0210982	0.0117463	25.6136	12.1783	20.0249	7.25151	70.3707	68.594	70.8401
455	0.291149	0.262111	0.0590953	0.0726835	0.0231152	0.0139583	37.0579	12.3118	26.649	7.61775	74.1442	79.926	75.5543
456	0.79938	0.15716	0.0685669	0.0502567	0.0245014	0.0135137	44.6105	16.9449	18.8916	7.28752	-128.749	-131.337	-112.64
457	0.316076	0.136458	0.0511071	0.0692218	0.0220468	0.013049	45.1471	17.1935	13.2246	7.23179	60.8401	39.4166	44.0534
458	0.71443	0.222226	0.0512596	0.0658206	0.0230638	0.0100912	28.2046	14.7407	10.514	7.32582	-43.6928	-50.9495	-36.1428
459	0.530579	0.123071	0.0606388	0.068921	0.0249401	0.0179333	38.8577	13.3184	26.9769	7.53399	-52.6188	-53.6597	-41.251
460	0.40741	0.294515	0.0708184	0.0679733	0.0234268	0.0159296	44.5682	12.4441	20.5255	7.68814	35.5246	34.3961	26.6745
461	0.641591	0.260682	0.0608918	0.0669791	0.0205717	0.0142793	31.8664	14.5866	18.4032	7.38083	1.44448	5.41427	-0.95332
462	0.503761	0.171204	0.0731381	0.0623793	0.0222458	0.0164802	33.9257	16.4091	19.1081	7.75292	29.2392	24.2546	27.8421
463	0.439376	0.194786	0.0536341	0.0686789	0.0240529	0.018945	27.6251	12.1021	25.5572	7.95534	34.7118	36.5316	36.6841
464	0.315966	0.179344	0.0621027	0.0694042	0.0202663	0.0125436	26.4264	15.2431	11.4494	7.83757	73.532	97.3194	88.7111
465	0.33218	0.176869	0.0515649	0.0554377	0.0231119	0.0139391	41.0043	12.1252	11.2052	7.81279	-2.40471	-7.50626	6.59952
466	0.336531	0.221496	0.0650348	0.0651867	0.024566	0.0153996	39.8518	13.0745	14.3079	7.87358	54.6937	45.5838	49.241
467	0.665952	0.164771	0.0746246	0.0694432	0.0202145	0.0188673	35.425	12.0772	16.2212	7.6703	-81.9593	-89.0026	-68.924
468	0.627794	0.339349	0.0520936	0.0621588	0.0210562	0.0125294	46.5936	14.6063	24.9318	7.09143	-13.3108	-8.88451	-34.5311
469	0.826907	0.195399	0.0696494	0.0735965	0.0242003	0.0178996	30.8152	12.3847	8.20467	7.02849	-103.086	-93.915	-91.4334
470	0.611971	0.31248	0.0749802	0.0643522	0.0232098	0.019257	38.4089	16.2477	27.4495	7.80125	36.1876	39.8502	10.2244
471	0.711346	0.32931	0.0657244	0.0508035	0.0200426	0.0134301	30.234	15.6172	15.6648	7.49257	8.44951	11.6904	-2.17819
472	0.485908	0.148594	0.0607339	0.0678787	0.0201275	0.0121064	37.2766	16.8157	23.7316	7.9626	12.4933	12.6223	23.3336
473	0.695248	0.213386	0.0731966	0.0672794	0.0207925	0.0137883	31.5916	13.9251	26.4809	7.3351	-12.4665	-6.80976	-14.3374
474	0.828616	0.167806	0.0590604	0.0720665	0.0200076	0.0128465	27.7518	17.5344	8.239	7.89871	-77.5289	-88.13	-75.0573
475	0.472431	0.189919	0.0717399	0.0547845	0.0208234	0.0167987	32.9757	13.3293	15.544	7.03251	6.76962	3.53757	13.4951
476	0.252179	0.121377	0.056324	0.0726311	0.0249739	0.0113233	37.8576	12.9894	9.55781	7.67135	26.4786	56.3356	35.2091
477	0.303948	0.250271	0.0571714	0.0516919	0.0223982	0.0114904	38.1048	14.3483	23.4434	7.45726	82.1663	104.246	93.0269
478	0.318092	0.231428	0.0604066	0.0518695	0.0222425	0.0184478	30.0771	14.78	7.91397	7.61249	59.9619	77.8895	67.4151
479	0.255184	0.253001	0.0698933	0.0604325	0.0231863	0.0193129	45.0089	15.0693	20.8392	7.64555	120.69	127.314	122.216
480	0.370534	0.313309	0.0628993	0.0674502	0.0224033	0.018581	39.2581	17.6811	17.15	7.65657	108.809	110.03	92.0505
481	0.804515	0.260607	0.059998	0.0521383	0.0206503	0.016007	26.1689	17.7536	19.296	7.1103	9.10492	10.5262	17.9412
482	0.373628	0.321815	0.0638822	0.0528169	0.0226417	0.0155227	46.2228	14.7904	11.9348	7.94067	40.7832	42.1158	33.5758
483	0.548917	0.184656	0.0508287	0.071154	0.0220923	0.0150991	46.0852	15.0304	24.1356	7.99642	-49.7526	-48.1969	-31.051
484	0.537109	0.266865	0.0612435	0.0595984	0.0248028	0.0101546	43.5602	17.0228	17.1294	7.64867	12.2187	16.9766	13.8989
485	0.847268	0.255367	0.0680045	0.0567854	0.0209647	0.0123605	27.3542	13.1189	18.5639	7.43236	-34.1373	-35.1693	-19.654
486	0.803973	0.206718	0.0723601	0.062123	0.0243613	0.0109365	37.684	13.5596	14.6453	7.03225	-98.0094	-91.4011	-81.5304
487	0.488752	0.156001	0.0620917	0.0689847	0.0236858	0.0180203	41.8017	15.5677	13.6024	7.9959	-40.2606	-53.961	-27.3105
488	0.508372	0.23794	0.0590549	0.0592333	0.0228683	0.0122963	41.4109	14.8423	11.9588	7.18165	-21.3036	-27.8654	-16.7096
489	0.319026	0.323433	0.0683072	0.0638859	0.0239162	0.0176987	32.4826	16.9842	19.3831	7.19592	120.355	120.057	118.816
490	0.803733	0.28762	0.0654739	0.0526093	0.0241516	0.0165355	34.4324	12.3326	21.3984	7.97369	-50.4606	-48.0027	-43.854
491	0.619998	0.292552	0.0731611	0.0745471	0.0231947	0.0137154	31.3436	14.3082	21.9799	7.62176	28.8423	33.9172	14.0134
492	0.444801	0.290076	0.0590599	0.0687927	0.02261	0.0190105	36.0132	12.636	14.0422	7.11101	25.7579	21.312	16.7984
493	0.583607	0.193149	0.071065	0.0516099	0.022977	0.0181627	40.2649	17.6932	22.4635	7.53837	0.73849	1.40901	6.14576
494	0.38903	0.135159	0.0629679	0.0746728	0.0215682	0.0150597	27.9747	16.5775	8.69434	7.39381	27.783	30.4521	30.8784
495	0.346461	0.321001	0.0718058	0.0605952	0.0242915	0.0126319	38.9131	15.152	17.9055	7.70761	76.7727	91.1889	80.3403
496	0.293435	0.130976	0.0619817	0.0507261	0.0212374	0.0150983	39.8784	16.501	9.44636	7.332	52.1212	44.4215	43.2815
497	0.81547	0.176077	0.0589173	0.0524167	0.0229638	0.0133499	33.0138	14.766	10.9913	7.14683	-112.916	-113.536	-99.4155
498	0.627318	0.186805	0.0514809	0.0582432	0.0214654	0.010972	38.5919	12.0493	21.0257	7.85192	-90.2016	-87.9147	-60.469
499	0.474847	0.132095	0.0530188	0.066772	0.0214256	0.0101347	36.1055	15.4091	24.5764	7.5892	-2.89094	-6.69486	5.95956
500	0.714432	0.302557	0.0704303	0.0723837	0.020474	0.0106123	40.029	14.4311	21.9542	7.80793	-21.2158	-16.2923	-28.3338
501	0.290744	0.216375	0.0652229	0.0720564	0.0211229	0.017922	34.4178	12.5781	9.39087	7.37114	66.0128	58.886	54.9243
502	0.81257	0.124407	0.0730626	0.0718404	0.0247717	0.0100647	36.6055	15.2989	26.3274	7.6448	-100.623	-86.0571	-89.4558
503	0.789314	0.175004	0.0667796	0.0653015	0.0204041	0.01202	33.3678	14.1337	17.045	7.49926	-86.6063	-84.779	-70.5356
504	0.534941	0.239339	0.0505264	0.0619021	0.0203082	0.0114153	26.1328	13.758	25.6255	7.99198	40.9667	41.3475	35.5235
505	0.302094	0.321324	0.064207	0.0509163	0.0247302	0.0122257	46.8744	14.2734	13.7943	7.71807	62.4697	77.1624	68.8454
506	0.685627	0.125083	0.0707378	0.0535016	0.023535	0.0133955	38.7355	15.3752	22.9666	7.64687	-106.669	-99.2132	-78.595
507	0.287202	0.306754	0.0548711	0.0711072	0.0211445	0.0196696	32.6363	16.49	24.3818	7.83094	116.164	130.187	124.512
508	0.324344	0.322362	0.0556309	0.0505278	0.0204142	0.0140011	42.5135	15.7996	25.4368	7.37668	90.0858	102.703	86.167
509	0.51928	0.332322	0.0528467	0.0663686	0.0212242	0.0103532	32.0355	14.5473	19.7601	7.02103	45.0023	45.3349	25.074
510	0.312816	0.328935	0.0669567	0.0540503	0.0204883	0.017348	43.6058	14.2864	22.3926	7.67386	84.197	87.7052	78.1017
511	0.745033	0.286201	0.0530917	0.0703361	0.0209444	0.0118618	41.7001	15.2111	22.561	7.31847	-37.4009	-36.4299	-40.4676
512	0.774338	0.133496	0.054767	0.0696212	0.0236929	0.0166533	39.9765	17.2714	17.635	7.70177	-124.921	-128.147	-106.203
513	0.725293	0.217603	0.0698459	0.0519268	0.0237216	0.017799	37.7447	14.1105	25.791	7.95699	-46.0833	-47.4203	-45.527
514	0.355009	0.24054	0.072713	0.0679524	0.0231789	0.0143763	44.1451	14.3929	11.5822	7.06839	48.4347	40.2795	45.09
515	0.586184	0.182497	0.059753	0.0609792	0.0245359	0.0174889	31.7953	14.1519	25.2711	7.71853	-5.08945	-4.03321	-4.06082
516	0.342066	0.219737	0.0508573	0.0735148	0.0200944	0.0111989	38.2131	14.4701	26.93	7.45339	76.6858	84.3571	74.5828
517	0.653657	0.232871	0.0722213	0.0636415	0.0237382	0.0162986	44.4501	15.6586	17.7069	7.23264	-45.337	-42.1701	-40.0096
518	0.847652	0.168265	0.0704438	0.0671434	0.020402	0.0129957	45.9958	16.632	22.5568	7.1228	-128.231	-114.064	-109.335
519	0.263523	0.295323	0.0675911	0.0548437	0.0208939	0.0193296	44.655	14.3417	19.5808	7.34796	93.7459	107.695	106.515
520	0.443078	0.158434	0.0746511	0.0671024	0.0238539	0.0169964	31.4068	15.0567	22.362	7.69507	49.4486	50.0069	48.5188
521	0.517862	0.270865	0.0694873	0.0746975	0.0247809	0.0141872	36.5892	12.2273	8.6753	7.14356	-23.0884	-24.179	-23.9771
522	0.647606	0.304766	0.0737295	0.0519111	0.0222578	0.013202	30.8335	15.5028	21.3816	7.79021	26.3963	35.8791	16.9842
523	0.756898	0.318499	0.0502931	0.0628576	0.0231896	0.012463	43.4875	13.3376	24.6733	7.75614	-56.7432	-53.6042	-62.8896
524	0.417926	0.138387	0.0525652	0.0516255	0.0242568	0.0121324	38.1796	13.8236	24.4048	7.50558	-4.35726	-4.84178	9.57136
525	0.61296	0.260793	0.0555416	0.0669402	0.0209782	0.0151432	43.6935	17.9779	23.6796	7.9068	3.79263	11.4579	3.27385
526	0.440325	0.222311	0.0550863	0.0587211	0.0231396	0.0165215	33.4653	17.579	8.82784	7.34362	32.8739	30.0198	33.8636
527	0.342913	0.181785	0.0677867	0.0658949	0.0246506	0.0106611	39.126	13.6075	21.7214	7.76384	57.7053	61.6541	63.0065
528	0.736106	0.135804	0.069269	0.0591532	0.0209657	0.0125109	34.5827	12.8913	14.0779	7.61434	-125.945	-134.842	-110.104
529	0.384786	0.198788	0.0530466	0.052513	0.0207334	0.0181757	28.1075	12.8892	16.95	7.67705	43.2003	48.886	52.569
530	0.309525	0.333252	0.0633919	0.0554131	0.0207889	0.0198641	37.4107	12.8004	11.7256	7.56003	60.4918	63.3569	52.0385
531	0.735109	0.218471	0.0695215	0.0743179	0.0227632	0.0113895	40.9402	12.5309	10.4313	7.25728	-113.288	-117.932	-100.025
532	0.262772	0.262975	0.0592165	0.0659262	0.0246308	0.0167427	30.0515	16.3269	15.961	7.95949	110.314	144.147	140.109
533	0.692868	0.196719	0.0570076	0.0569007	0.0207771	0.01382	25.9744	17.1677	22.7634	7.95327	12.5926	17.9621	20.4458
534	0.519064	0.236249	0.0511514	0.0565421	0.0208796	0.0121574	30.5126	15.3834	25.8928	7.23101	44.5097	50.764	37.555
535	0.709662	0.218957	0.0657998	0.0626579	0.0244024	0.0162577	26.0096	14.5674	13.2766	7.5116	-19.8844	-21.5722	-14.2056
536	0.755244	0.269749	0.0683169	0.0642135	0.0205558	0.0133143	39.8453	16.7919	13.8183	7.49418	-46.6175	-50.7746	-47.7091
537	0.647441	0.338129	0.051153	0.0680913	0.0226362	0.0167316	43.9794	16.0813	21.6417	7.52482	-4.03369	-0.542734	-22.6226
538	0.599001	0.332409	0.0523268	0.0562193	0.0221223	0.0103521	25.7753	13.2789	19.1518	7.85853	25.1498	31.3134	14.1996
539	0.606129	0.187899	0.0655225	0.0740381	0.0207816	0.0191296	42.4204	14.1848	9.322	7.68365	-102.289	-119.422	-85.7084
540	0.444528	0.163176	0.0617009	0.054485	0.0219531	0.0174502	46.2952	16.9979	17.4929	7.42421	-3.51119	-13.9893	7.91135
541	0.386426	0.307054	0.0609622	0.0671097	0.0213314	0.0135862	43.7805	17.446	21.7839	7.42527	84.6129	103.829	83.3156
542	0.460187	0.240473	0.0718729	0.0687389	0.0213019	0.0190145	46.2371	16.0407	16.5935	7.92083	23.8479	23.9018	25.4245
543	0.463265	0.313239	0.0581914	0.0542519	0.0209317	0.0137842	30.8329	17.9269	21.8793	7.04953	99.2436	99.6049	80.6258
544	0.310473	0.336721	0.0644257	0.0727773	0.0220493	0.010581	31.22	14.8052	25.7822	7.8709	86.5673	93.6739	91.1771
545	0.484923	0.127662	0.0601954	0.0561619	0.0238146	0.0126718	37.7094	15.9286	19.6097	7.32625	-30.8046	-29.7171	-7.70673
546	0.324672	0.203349	0.0639095	0.0639578	0.0234706	0.0196183	40.1203	16.8813	8.89984	7.10356	66.1651	62.6686	63.354
547	0.76872	0.229296	0.0662728	0.0524541	0.0210637	0.0142166	36.4482	15.5292	16.4288	7.76161	-65.2963	-64.6578	-52.5851
548	0.251557	0.300891	0.0647332	0.0533358	0.0204546	0.0114537	32.5221	12.3358	15.6772	7.20884	93.6161	88.4683	95.2168
549	0.353204	0.245443	0.0714825	0.0665489	0.0220858	0.0158624	31.2967	12.3408	18.6892	7.75219	69.7462	65.9242	66.3456
550	0.425582	0.269642	0.0508192	0.0746083	0.0243337	0.0107636	42.2512	17.8613	22.8711	7.09959	80.8537	87.1447	75.9046
551	0.541179	0.317136	0.0706149	0.0524004	0.0203442	0.0124761	46.5128	16.8247	17.7327	7.06929	24.8499	28.257	14.4029
552	0.284353	0.20208	0.0740498	0.0684687	0.0204761	0.01024	32.8221	15.7178	17.5737	7.46595	116.425	130.755	126.431
553	0.329951	0.275201	0.0643534	0.0609473	0.0221292	0.010123	28.0086	13.6015	25.366	7.91363	88.7277	97.0541	92.2341
554	0.555752	0.286866	0.0532392	0.0721184	0.020869	0.0173128	40.8183	12.0374	12.6198	7.50766	-40.8506	-42.7291	-37.4208
555	0.434986	0.172938	0.0694521	0.0588473	0.0230897	0.0157825	30.061	12.6207	24.5234	7.95896	31.1326	33.3481	34.1835
556	0.661444	0.232937	0.0744466	0.0624229	0.0208667	0.0153068	25.92	12.6611	19.0745	7.33389	0.1042	3.49229	3.79144
557	0.303776	0.176009	0.0645895	0.0573118	0.0236787	0.0139078	42.5952	15.6525	19.4472	7.43467	88.3027	92.0341	86.7064
558	0.616895	0.124956	0.0700742	0.07423	0.0249109	0.0114448	43.1494	13.066	18.2843	7.25022	-116.179	-117.293	-92.1977
559	0.729894	0.31151	0.0561938	0.0695847	0.0200643	0.0148348	35.1805	15.257	24.7578	7.97981	-3.78257	-1.68417	-14.4087
560	0.530991	0.265892	0.0502047	0.0622023	0.0235045	0.0174548	37.1607	15.4426	14.2532	7.57025	7.4038	4.88033	4.2575
561	0.73693	0.315215	0.0733262	0.0559794	0.0203277	0.0182398	31.301	13.3985	8.59528	7.96983	-43.5742	-35.9139	-46.8002
562	0.383868	0.326714	0.0596519	0.0647824	0.0221613	0.0147991	36.9667	13.5188	13.1142	7.41832	50.6604	49.7174	34.18
563	0.683656	0.215544	0.0647699	0.0746257	0.0243199	0.0101974	44.2396	12.9784	15.4555	7.1842	-99.237	-93.4343	-76.4028
564	0.466691	0.236527	0.062218	0.0649116	0.0246622	0.0123505	35.1595	13.2661	26.8062	7.26632	45.4511	38.6264	27.5289
565	0.566257	0.189607	0.0556298	0.059895	0.0240293	0.0193149	43.9256	15.0786	10.0057	7.94809	-107.492	-113.453	-71.68
566	0.605197	0.272824	0.0673399	0.0661957	0.0238293	0.0127953	26.2973	14.7624	22.0924	7.06716	44.5766	48.9126	34.2678
567	0.417584	0.330342	0.0690407	0.073901	0.0216536	0.0170068	40.3221	12.0844	27.0653	7.9813	40.782	32.1824	16.0555
568	0.816548	0.269551	0.0583296	0.0530006	0.0246853	0.0142005	37.986	15.8278	19.7109	7.96127	-54.7323	-53.0072	-45.2729
569	0.502562	0.299048	0.0660597	0.0725645	0.0209295	0.0128136	43.3018	12.9034	11.6448	7.01371	-9.16588	-12.1602	-17.5436
570	0.385187	0.316617	0.0658779	0.0641511	0.0202448	0.0127321	42.3886	12.339	16.3747	7.95166	36.3846	32.5144	27.0762
571	0.379179	0.312487	0.052189	0.0561255	0.0246814	0.0193535	30.0951	12.0311	8.55186	7.53296	31.2519	35.5255	23.4973
572	0.470491	0.135398	0.0568303	0.0602129	0.0226917	0.01308	39.4941	12.0723	19.9356	7.79012	-68.6528	-67.2013	-38.3986
573	0.696558	0.28901	0.0530353	0.0510128	0.0247637	0.0109742	40.283	13.62	21.5921	7.94971	-49.4175	-44.8287	-42.6462
574	0.821371	0.222172	0.0700239	0.0512569	0.0219409	0.0110439	27.1608	16.313	26.9738	7.19635	-2.33853	-0.376223	1.89806
575	0.565871	0.329841	0.0668145	0.0684736	0.0240037	0.0132318	29.5321	16.6202	22.626	7.37876	66.6478	73.7267	43.3048
576	0.37924	0.223649	0.054682	0.0668994	0.0203103	0.0145673	33.7326	12.0936	22.6126	7.84742	48.2831	44.5729	45.1575
577	0.455134	0.130803	0.0514025	0.0674507	0.0215208	0.0153634	44.5363	14.7754	22.1729	7.62978	-48.3672	-48.69	-22.8557
578	0.419616	0.144954	0.0721157	0.06536	0.0234672	0.0144454	41.8925	16.6991	22.366	7.32418	37.4518	34.3816	40.4271
579	0.254955	0.167139	0.0520434	0.060771	0.0248503	0.0189264	40.4208	14.0209	9.75615	7.71966	48.4308	70.8225	57.2014
580	0.487363	0.294371	0.0571331	0.0582229	0.0211178	0.0196216	33.9292	16.6262	9.93897	7.152	43.7621	33.9992	25.3573
581	0.798007	0.171776	0.0714513	0.0701326	0.0246804	0.0127628	26.6815	14.5102	14.2732	7.89867	-51.8117	-53.9936	-44.9705
582	0.360994	0.322923	0.0512495	0.0718133	0.020453	0.0174778	29.0724	17.2373	19.119	7.83547	106.346	118.906	105.483
583	0.565212	0.206928	0.0702798	0.0697255	0.0216546	0.0121057	38.1927	16.8017	19.8389	7.53235	9.97312	14.8178	11.9795
584	0.455724	0.235493	0.0573343	0.0731387	0.0200928	0.015062	37.3551	15.7533	10.3388	7.28126	19.5695	10.579	15.0725
585	0.388866	0.2054	0.0618343	0.0709309	0.0244925	0.0148522	30.909	15.7198	16.8884	7.51142	93.9077	83.5986	76.0718
586	0.68783	0.278126	0.0525477	0.0611069	0.0212012	0.0153951	30.1311	14.8999	14.7385	7.6596	-11.2618	-10.5408	-10.8877
587	0.47365	0.323468	0.0676361	0.059582	0.0209376	0.0115486	40.3311	14.3737	26.6637	7.25922	53.1082	50.7587	24.7303
588	0.811453	0.267069	0.0554126	0.0549476	0.0221176	0.0190008	38.7035	14.9873	9.86381	7.57746	-95.0623	-101.63	-87.0222
589	0.73723	0.226437	0.0527725	0.0627317	0.0245987	0.0125368	26.8227	17.8839	17.5008	7.32645	4.63437	9.28321	13.0014
590	0.255816	0.29371	0.0504183	0.0513411	0.0241937	0.0193928	40.9097	12.4027	10.7386	7.38612	72.8885	73.8118	64.2214
591	0.763398	0.121733	0.0558391	0.0680809	0.0237565	0.0117828	38.3882	12.761	16.7927	7.5018	-157.781	-157.599	-133.938
592	0.298417	0.151834	0.0676059	0.0655347	0.022197	0.0116084	42.0285	16.9024	26.9967	7.44144	118.11	119.381	108.028
593	0.681936	0.286843	0.0564575	0.0621424	0.0236466	0.0103776	32.4482	13.213	15.1576	7.01595	-26.0361	-20.1818	-23.3437
594	0.618185	0.121038	0.0553279	0.0588398	0.021312	0.0118373	25.0968	17.892	21.479	7.10225	-6.39054	1.3093	8.52708
595	0.811901	0.155984	0.065347	0.063693	0.022578	0.013238	44.6903	16.3243	13.3411	7.61175	-151.797	-169.851	-146.653
596	0.670321	0.126501	0.0584597	0.0700968	0.0202153	0.0152543	45.0673	12.0002	11.3745	7.17846	-186.914	-204.173	-161.671
597	0.286651	0.191608	0.0748933	0.0679362	0.021696	0.0116467	34.1628	12.2286	12.619	7.71383	70.5387	65.5683	66.7451
598	0.254527	0.306161	0.0621993	0.0604622	0.0209124	0.0195647	42.7559	17.309	20.6397	7.94316	135.461	147.409	143.549
599	0.347754	0.291686	0.0710582	0.067179	0.0239802	0.0152048	35.5724	17.9107	22.8569	7.71964	121.416	138.978	123.96
600	0.643385	0.225819	0.0698414	0.0614642	0.0243546	0.0176992	26.3197	13.6928	24.3168	7.2195	17.641	22.7162	14.7427
601	0.804383	0.20575	0.0567749	0.0648393	0.0245884	0.0110467	32.8099	16.136	9.10035	7.11616	-85.1019	-91.9512	-78.4007
602	0.474645	0.211086	0.0709577	0.0569546	0.0213014	0.0106326	30.0687	14.0839	11.0072	7.27413	16.9165	8.57987	16.9957
603	0.78439	0.310006	0.0611301	0.0718673	0.0248785	0.0112543	26.2632	15.0626	7.88164	7.51781	-27.5055	-17.2277	-24.1575
604	0.830857	0.21673	0.0601021	0.0714311	0.0207008	0.0199456	39.9405	16.177	9.65109	7.94627	-120.564	-125.596	-105.789
605	0.390347	0.333488	0.0600427	0.0650065	0.0206934	0.0176392	39.6706	14.0175	25.2288	7.16607	63.8365	60.6599	44.4277
606	0.643774	0.275281	0.0719468	0.058032	0.0223326	0.0100951	25.209	14.5517	10.1976	7.97375	2.36363	5.80131	3.10181
607	0.613328	0.313361	0.0616154	0.0542092	0.0231424	0.0188258	32.5321	16.0178	20.2866	7.21374	36.1416	38.9675	18.3944
608	0.713189	0.153835	0.0703834	0.06927	0.0217982	0.0167047	45.7983	15.4366	20.4015	7.60575	-109.244	-116.964	-98.407
609	0.511257	0.188207	0.0635471	0.050686	0.0246729	0.0181817	30.2722	12.6469	10.5096	7.14709	-32.2354	-36.9202	-17.7618
610	0.325328	0.303995	0.0694251	0.0550976	0.0234839	0.0146985	27.2365	16.6759	23.7246	7.84717	120.827	135.324	127.758
611	0.261948	0.183976	0.0537404	0.0560031	0.023499	0.0186733	35.8247	14.6477	21.5076	7.32308	108.004	120.591	108.253
612	0.36927	0.302497	0.0643241	0.0609417	0.0242455	0.0134368	25.8542	13.0464	22.1481	7.59656	70.4746	80.9835	72.3176
613	0.426676	0.315623	0.0748328	0.0534906	0.0213267	0.0155972	28.7729	15.3906	21.3633	7.42575	81.7879	93.8444	76.7041
614	0.676553	0.150439	0.0663964	0.0604567	0.0209849	0.016806	42.0592	17.5686	12.6473	7.45354	-116.278	-130.241	-94.1624
615	0.562838	0.274378	0.0677477	0.055015	0.0206088	0.0178104	44.9193	17.7007	26.8723	7.88817	26.3961	35.6039	20.4671
616	0.799222	0.142725	0.0735387	0.0611213	0.0200389	0.0183872	39.3174	13.3541	16.8841	7.42933	-131.142	-138.333	-123.118
617	0.622314	0.330662	0.0545281	0.0693757	0.0211506	0.0180497	39.3099	15.2558	25.6441	7.93095	13.1988	14.8353	-10.2213
618	0.634085	0.122607	0.0633859	0.0677387	0.0201384	0.0188605	42.4518	13.7478	18.9974	7.391	-139.805	-131.073	-99.0707
619	0.601508	0.164912	0.0703523	0.0722235	0.021223	0.0119061	40.1249	16.8965	20.9816	7.70509	-31.8769	-30.9338	-20.6686
620	0.828504	0.156963	0.0699054	0.0731403	0.0231152	0.0107389	40.5087	16.4568	19.082	7.35435	-105.366	-105.566	-97.5517
621	0.611739	0.315606	0.0691592	0.0597531	0.0242761	0.0153868	35.236	17.8669	21.0931	7.98671	41.5012	53.0359	30.8452
622	0.715369	0.187308	0.0524239	0.0649373	0.0227649	0.0169964	39.8272	15.3464	8.40336	7.11667	-135.724	-140.464	-112.962
623	0.432655	0.320964	0.0710061	0.0575681	0.0222177	0.0101462	25.6956	17.9353	10.5299	7.31256	103.678	101.234	84.1462
624	0.757574	0.338493	0.0641515	0.0729777	0.0212733	0.0145413	43.0528	14.5656	8.1075	7.7714	-82.328	-71.1734	-86.9397
625	0.26344	0.12868	0.0560946	0.0560361	0.0249403	0.0124469	35.4672	12.3176	24.0797	7.9126	85.2994	81.5405	71.2829
626	0.767252	0.124535	0.0653022	0.0534931	0.0237029	0.0130495	37.2127	14.4807	18.3662	7.46977	-125.446	-133.822	-114.124
627	0.539646	0.169594	0.0680278	0.0687348	0.0225849	0.0105691	31.9717	12.7558	8.82858	7.80118	-60.9121	-73.4234	-48.5596
628	0.671518	0.306413	0.0712337	0.0712908	0.0203422	0.0104641	38.3214	14.725	15.6981	7.72653	-14.7193	-12.3695	-22.9276
629	0.715728	0.245691	0.0505457	0.0678267	0.0212686	0.0116287	36.7889	14.5896	20.9272	7.75837	-45.5067	-40.9456	-34.0702
630	0.290438	0.154376	0.051997	0.0529342	0.0230412	0.0194632	38.8978	13.7152	26.1519	7.39499	99.0744	80.6892	70.8091
631	0.358168	0.164223	0.0704335	0.0584916	0.0200857	0.0149958	30.7544	13.8229	14.6409	7.79556	54.4203	50.0629	54.2879
632	0.542983	0.266593	0.0664549	0.0664338	0.0244864	0.0183236	46.8018	13.8602	16.3284	7.41484	-22.1109	-23.0481	-22.0876
633	0.76387	0.187492	0.065626	0.0532088	0.0228042	0.0145589	27.7204	13.325	22.4372	7.1192	-42.9756	-33.8592	-29.2615
634	0.831479	0.193428	0.0570638	0.0580821	0.0245749	0.0177637	27.6014	13.5352	20.4461	7.66126	-53.2975	-50.2682	-36.0925
635	0.805348	0.19228	0.0724461	0.0664044	0.0201082	0.0120818	35.4928	15.1753	13.8022	7.56228	-85.9445	-93.287	-78.0737
636	0.723996	0.186953	0.0639868	0.0614628	0.0238071	0.0113859	45.6029	14.3721	13.1639	7.42956	-134.252	-148.046	-116.975
637	0.484474	0.173214	0.0745361	0.0638459	0.0238251	0.0136728	27.9351	16.933	25.9117	7.46614	73.6309	82.0871	70.2615
638	0.354116	0.170163	0.0615727	0.0557709	0.0214421	0.0162145	26.5771	17.8792	21.106	7.86568	123.673	134.81	124.843
639	0.437471	0.169947	0.0697831	0.0582705	0.0225371	0.0174439	46.2224	13.9473	8.71508	7.95549	-68.5737	-85.0814	-49.4711
640	0.332047	0.229139	0.058479	0.0720012	0.0226436	0.0104688	46.0761	13.6445	19.2363	7.08436	59.7976	54.9136	60.3509
641	0.569524	0.27045	0.0553297	0.069539	0.0249746	0.0193514	28.8686	15.7188	11.4062	7.52916	20.2764	21.8596	16.8054
642	0.461798	0.312468	0.0643301	0.0604094	0.0237452	0.0172657	25.1011	12.5792	8.86684	7.07479	35.2774	34.6602	19.771
643	0.833306	0.163994	0.050877	0.0588122	0.0243511	0.0196956	31.8388	16.2269	18.4582	7.81509	-78.5052	-77.4519	-62.3412
644	0.632322	0.240452	0.0673964	0.0685816	0.0236622	0.0109269	34.7959	15.5618	18.404	7.26937	0.297676	4.22004	-0.768448
645	0.257072	0.173885	0.0508324	0.0716625	0.0215692	0.013945	26.07	16.3216	10.3493	7.71242	142.88	143.397	115.743
646	0.493715	0.254809	0.0683721	0.0695795	0.0233027	0.0101972	46.5461	17.3922	9.47951	7.88613	-8.3223	-15.3199	-3.37299
647	0.699683	0.180304	0.0579346	0.065503	0.0200852	0.0134189	36.4598	13.2242	22.87	7.74333	-72.1866	-73.6979	-59.2064
648	0.540591	0.20438	0.0571163	0.0511288	0.0217885	0.0166351	35.89	15.8358	17.9504	7.49489	-2.94345	-4.29055	4.77073
649	0.698909	0.211207	0.0521003	0.0749279	0.0228227	0.01954	44.5025	12.2669	23.0796	7.19528	-92.2003	-89.2478	-74.7572
650	0.713143	0.168029	0.0550243	0.0523657	0.0234756	0.0116517	42.5179	17.961	23.8625	7.31399	-84.5137	-78.3471	-60.024
651	0.65957	0.227948	0.0596399	0.0685763	0.0223825	0.0133301	30.9307	12.2965	13.4681	7.33375	-45.7407	-47.8898	-36.8201
652	0.334684	0.230344	0.0602212	0.058562	0.0238227	0.0102612	45.8481	15.5909	7.81124	7.17623	32.0107	27.9014	34.4523
653	0.688324	0.176029	0.0503258	0.0515226	0.0236316	0.0182501	39.7448	13.7788	26.8512	7.99312	-90.4845	-88.4353	-69.4695
654	0.581802	0.2164	0.0728968	0.0559944	0.0217947	0.0131797	42.7349	12.0638	16.4171	7.63639	-63.5546	-72.1675	-52.9814
655	0.561021	0.149933	0.0738226	0.0648546	0.0215529	0.0152267	44.1537	16.735	10.8733	7.69538	-101.841	-111.245	-71.1803
656	0.716962	0.268023	0.0583937	0.054862	0.0234796	0.0147611	27.4756	14.3517	10.739	7.10762	-28.3393	-24.9025	-23.142
657	0.396337	0.238494	0.0625186	0.0696145	0.022052	0.0177994	44.4437	12.2033	22.7918	7.53594	21.1465	24.7691	24.5534
658	0.611258	0.24695	0.0514982	0.0711462	0.0247407	0.0145412	42.1458	12.7166	20.0209	7.64492	-51.9723	-49.0134	-39.6082
659	0.341703	0.17369	0.0517955	0.0569619	0.020373	0.0163148	39.3876	12.3694	11.6026	7.25897	5.02427	-3.59624	8.13828
660	0.589714	0.225323	0.0523449	0.0626059	0.0209583	0.018205	28.4977	17.113	23.0712	7.82091	39.7063	49.3225	41.0628
661	0.582632	0.154575	0.0718414	0.0519328	0.0230964	0.0142933	45.5724	14.0162	19.5195	7.51886	-96.6123	-99.4262	-68.3193
662	0.338393	0.146335	0.068132	0.0637912	0.0210579	0.0174859	30.4071	16.3628	11.2978	7.01754	68.2785	67.3062	65.9882
663	0.6132	0.294001	0.0613568	0.0715508	0.0228286	0.0155616	38.9448	14.1106	18.512	7.17832	-4.12406	-0.655262	-14.4855
664	0.685053	0.207378	0.0643379	0.0518997	0.0248224	0.0163634	30.7782	12.6931	16.8343	7.34198	-46.9194	-48.8632	-34.3418
665	0.819874	0.229527	0.0515104	0.0685674	0.0220082	0.0140713	35.9979	14.95	23.443	7.12135	-60.4067	-54.0765	-47.1173
666	0.739715	0.190516	0.0519995	0.0723559	0.0239258	0.0197298	42.9389	16.3253	10.0242	7.66071	-138.476	-145.611	-110.477
667	0.507317	0.202908	0.0604311	0.0718805	0.0221605	0.0146572	45.2083	13.1298	9.20624	7.25779	-79.8862	-91.5455	-62.8835
668	0.487476	0.207685	0.0674012	0.0637392	0.0236972	0.0123146	28.575	13.7153	10.9792	7.48096	8.44895	5.09064	11.5274
669	0.454208	0.2801	0.0591387	0.0687131	0.0205869	0.0111874	35.8292	17.1967	13.4811	7.98168	51.4494	61.1022	54.015
670	0.592234	0.224849	0.0608062	0.0520192	0.0224918	0.0168753	46.9406	16.9556	21.7963	7.84951	-32.6495	-29.5139	-20.636
671	0.323622	0.263494	0.0577798	0.0568449	0.0216087	0.0142416	38.7181	17.3719	18.8095	7.62127	113.189	130.507	112.876
672	0.744436	0.254021	0.0526505	0.0683268	0.0204186	0.0100203	34.6512	12.9493	12.3814	7.33705	-71.6862	-74.3951	-58.0243
673	0.83721	0.278404	0.0661635	0.0651674	0.0222778	0.015721	32.472	15.9556	15.9143	7.46036	-31.5232	-34.0187	-27.825
674	0.679199	0.306423	0.0699375	0.0555551	0.0212355	0.0113705	31.1046	14.8841	22.881	7.3261	18.1015	25.2066	6.49745
675	0.677005	0.147414	0.0651105	0.0749873	0.0201719	0.0165937	26.2632	15.714	23.3835	7.27446	-9.59064	-2.65662	-4.7535
676	0.391066	0.334242	0.0503494	0.0743123	0.0209407	0.011617	42.4567	15.0642	17.8622	7.49431	59.9323	62.6421	47.7103
677	0.672673	0.166072	0.0604342	0.0690453	0.0233963	0.0173134	36.0215	12.0901	18.0636	7.27384	-94.1444	-88.2145	-71.1039
678	0.282536	0.130599	0.0741862	0.0562437	0.0226738	0.0158511	44.9327	17.6715	13.6145	7.85268	66.5399	79.0482	81.6186
679	0.638	0.31408	0.0584149	0.0643905	0.0241568	0.0101433	40.9846	14.413	22.2856	7.28608	-8.12683	-2.04199	-20.3975
680	0.353024	0.13853	0.0613162	0.0651267	0.0213763	0.01374	40.2134	14.3067	12.6185	7.20154	10.5566	0.885118	10.6423
681	0.46992	0.143835	0.0529124	0.0585249	0.0248743	0.0178975	28.0388	15.5986	24.7747	7.54216	51.1776	41.7055	41.1689
682	0.640467	0.169009	0.0510585	0.0548119	0.0226817	0.0139646	31.4512	15.5628	23.8738	7.20452	-28.2714	-22.6689	-17.2823
683	0.271813	0.178306	0.0644051	0.0575006	0.0209461	0.0135136	44.9532	15.4477	21.4628	7.37744	101.705	110.344	101.374
684	0.816151	0.120594	0.0604366	0.0735417	0.0235635	0.0192059	34.1594	12.5398	26.834	7.84031	-108.602	-95.0134	-102.227
685	0.348215	0.294476	0.0699913	0.0559339	0.0234033	0.017121	33.8936	13.9162	10.7099	7.69368	73.4843	66.5841	57.3065
686	0.615973	0.254241	0.0642786	0.0562568	0.020099	0.0186322	27.4676	17.4615	20.6954	7.2725	47.5187	59.4154	47.6027
687	0.550221	0.142506	0.0736686	0.0541769	0.0221876	0.0174232	32.955	15.5861	12.6569	7.3616	-47.107	-54.0509	-29.8837
688	0.447006	0.174246	0.0643394	0.0515258	0.0240914	0.0149706	33.7105	17.0673	18.1388	7.42374	60.7062	48.3961	52.9454
689	0.778585	0.207636	0.0517413	0.0712163	0.022063	0.0138076	36.7265	14.9922	22.4261	7.70958	-66.9267	-63.3467	-52.918
690	0.833053	0.298362	0.0538796	0.0579917	0.0226534	0.0187043	46.9704	15.7004	24.8025	7.38041	-64.5631	-70.1185	-70.8498
691	0.298879	0.276892	0.069103	0.0534418	0.023452	0.0175586	37.7925	14.7357	24.2622	7.89792	106.141	109.357	104.706
692	0.260846	0.286759	0.0511184	0.0520953	0.0231028	0.0131047	46.9634	16.9435	18.4745	7.63262	112.353	141.445	124.611
693	0.804114	0.330676	0.068679	0.0745222	0.0224002	0.0166645	37.7391	16.148	26.3854	7.93825	-6.20522	-10.7045	-24.742
694	0.41106	0.286196	0.0511875	0.0518009	0.0228251	0.0157731	45.5119	15.4971	27.4601	7.65825	50.069	57.9083	42.2939
695	0.450129	0.330677	0.0547389	0.074565	0.0220745	0.0187485	30.3133	13.5435	21.6936	7.51068	60.0561	56.7622	37.02
696	0.6275	0.180741	0.0729389	0.0529452	0.02106	0.0175925	38.8523	17.0495	18.1246	7.91265	-44.7695	-42.4242	-25.6266
697	0.70507	0.268263	0.0504625	0.0565006	0.0205237	0.0129822	27.8172	14.0789	23.1009	7.335	-0.169182	4.69853	0.773666
698	0.616447	0.311811	0.0687124	0.0652493	0.0222059	0.014538	30.4745	13.9195	7.76001	7.57999	-16.6595	-11.4976	-26.6061
699	0.735468	0.135076	0.0744061	0.05709	0.0232393	0.0125901	30.6747	13.4697	9.18722	7.35406	-112.121	-127.294	-110.158
700	0.842942	0.232039	0.0520461	0.0574109	0.0230411	0.0199797	28.4895	14.0941	21.362	7.70746	-38.4862	-39.3433	-23.0503
701	0.325651	0.170794	0.0709932	0.0706971	0.0247479	0.0110715	40.3882	13.0484	23.5144	7.71964	57.551	61.7002	63.6598
702	0.380953	0.295434	0.0740742	0.0660276	0.0202161	0.0139418	45.074	16.7019	19.527	7.74872	91.8548	94.6193	81.963
703	0.622672	0.195075	0.0555672	0.0547783	0.0238106	0.0170469	32.364	12.4753	18.5152	7.60449	-52.2776	-51.2116	-33.272
704	0.413809	0.126828	0.05148	0.064491	0.0233954	0.0123366	26.8407	14.2617	22.3673	7.14681	53.3545	43.5319	40.8654
705	0.496785	0.313722	0.0626823	0.0709537	0.0245106	0.016608	38.0513	17.0182	25.3272	7.34881	69.8081	77.0514	48.4685
706	0.359724	0.206968	0.0583705	0.0694921	0.0211906	0.0191387	36.3111	14.857	9.12425	7.32384	36.1344	33.7804	34.5765
707	0.774614	0.335267	0.0581933	0.0668742	0.0244085	0.0180794	26.5466	14.9818	22.0614	7.53596	15.8233	16.6489	6.49689
708	0.8392	0.293272	0.057353	0.0602449	0.0208238	0.0190184	43.1481	15.6721	16.8653	7.05781	-75.578	-71.4632	-66.5767
709	0.830506	0.181781	0.0727518	0.0618924	0.0241532	0.0102252	46.5593	14.2146	11.119	7.44767	-158.909	-180.009	-158.041
710	0.254464	0.125746	0.0523159	0.0648981	0.0200494	0.0189569	33.0555	16.4418	9.45852	7.15223	63.691	100.773	74.1019
711	0.781866	0.321263	0.0574903	0.0722326	0.0201486	0.0186491	36.6331	17.6467	21.8539	7.7186	-0.908854	-0.958724	-7.71852
712	0.729332	0.258142	0.0596258	0.0633468	0.021857	0.0137331	36.6075	17.2951	21.902	7.70329	-13.6863	-6.8837	-12.6216
713	0.695543	0.216186	0.0613879	0.0529037	0.0231465	0.0147448	30.0591	14.0256	9.57756	7.64733	-61.3934	-73.612	-53.3478
714	0.564347	0.142853	0.0659011	0.0612046	0.0203944	0.0114592	29.7214	13.1096	12.5153	7.87083	-58.9692	-70.8182	-43.2539
715	0.461609	0.303434	0.0577003	0.0719704	0.0238413	0.0141076	33.2985	14.57	22.6278	7.45754	57.7932	65.008	43.2563
716	0.47152	0.221616	0.0719323	0.0719518	0.0222889	0.0173785	41.8532	13.9675	10.2071	7.78099	-18.3241	-30.7425	-17.6788
717	0.489897	0.272657	0.0700666	0.0512887	0.0210427	0.0146866	38.9851	15.4552	9.71483	7.76889	2.45769	-2.25055	1.62854
718	0.748086	0.299002	0.0700454	0.0692996	0.0223066	0.0166681	42.6652	16.3136	17.9849	7.57074	-33.4575	-29.7037	-38.9631
719	0.735112	0.186062	0.0643504	0.0709306	0.0247557	0.0152223	36.154	17.4179	23.5648	7.56196	-34.48	-29.1664	-27.6574
720	0.844416	0.247909	0.0696811	0.0604219	0.0221103	0.0188738	33.9303	15.0075	12.1948	7.99097	-63.4171	-72.5978	-62.2054
721	0.360253	0.278439	0.0627163	0.0550267	0.0208501	0.0194821	31.7762	14.6327	17.9034	7.35171	84.8622	90.0781	81.7747
722	0.594404	0.12952	0.0744319	0.059116	0.0208812	0.0108107	44.638	17.8916	18.0419	7.76337	-83.9841	-94.7988	-55.5731
723	0.686014	0.171529	0.0661893	0.058425	0.0227331	0.0102104	33.7481	15.9219	12.6915	7.22803	-69.1624	-77.9668	-58.0623
724	0.288886	0.231568	0.0658889	0.0738712	0.0243681	0.0167371	40.4095	14.8036	23.1937	7.4216	115.541	112.147	107.502
725	0.788899	0.172765	0.0715878	0.0515812	0.0209448	0.0198074	26.1381	17.1756	21.4937	7.52707	-18.1814	-12.5966	-5.13456
726	0.444588	0.213251	0.0517856	0.0708115	0.0201346	0.0185504	26.7767	14.8832	16.4892	7.21786	69.3553	58.1208	56.1026
727	0.586038	0.33905	0.0554343	0.0613286	0.021917	0.0124876	27.6659	17.9712	18.8374	7.35286	69.5746	75.4149	47.7207
728	0.804063	0.328778	0.0735435	0.0537902	0.020174	0.0133491	46.7379	16.2992	10.7732	7.55276	-81.0115	-80.3666	-87.2385
729	0.477014	0.277753	0.0670189	0.0677586	0.0212817	0.015291	34.4105	13.9824	15.8265	7.63854	34.7448	37.5476	26.6733
730	0.828541	0.223894	0.0582736	0.0691891	0.0230774	0.0146099	40.2375	15.9943	16.6283	7.43957	-82.5661	-88.8626	-76.0174
731	0.392309	0.295403	0.0606628	0.0742379	0.0249027	0.0161859	36.998	13.0366	27.396	7.18964	65.2944	54.7693	44.191
732	0.511428	0.127464	0.0643791	0.0743563	0.0208953	0.0167747	30.2647	15.025	23.0062	7.37681	6.71547	6.59061	8.7468
733	0.429936	0.242176	0.061461	0.0501705	0.0248311	0.0120798	27.4885	12.6114	13.36	7.40215	35.2295	35.955	39.6967
734	0.826651	0.310189	0.0507733	0.0687779	0.0234407	0.0151686	42.5445	15.1715	10.969	7.26608	-86.472	-83.7173	-84.1381
735	0.45107	0.209413	0.0533398	0.0547813	0.0216086	0.0196189	42.4622	12.6819	10.9431	7.7329	-48.6583	-61.7069	-31.2002
736	0.538008	0.280257	0.0626513	0.0580547	0.0206388	0.0184188	27.5862	13.6048	19.4985	7.30861	38.1983	42.8464	30.6806
737	0.525078	0.122652	0.0624524	0.06468	0.0236333	0.0122304	31.3101	17.3741	24.232	7.48006	11.8823	13.3643	19.8159
738	0.684048	0.178504	0.0597433	0.0558482	0.0248566	0.0111102	37.0955	16.5163	23.419	7.10615	-47.2377	-38.8796	-31.9814
739	0.756695	0.281173	0.0742971	0.0623988	0.0238345	0.0167366	29.9596	12.9993	24.6783	7.17527	-7.31557	-5.39893	-11.0083
740	0.542388	0.175099	0.0534114	0.0559279	0.0220069	0.0172579	41.287	12.989	24.6947	7.69097	-52.5773	-58.1208	-39.2158
741	0.38852	0.171445	0.0621425	0.0679841	0.0244258	0.0165734	26.2833	14.1546	24.0537	7.02534	77.1255	76.787	73.6434
742	0.534233	0.171322	0.0641788	0.0611641	0.0236816	0.019546	38.3387	17.4235	20.1742	7.07535	8.02568	6.60122	12.9873
743	0.564338	0.128848	0.0647994	0.0617355	0.0219416	0.0101457	34.3315	12.5578	23.4402	7.58107	-67.6086	-61.9507	-43.5789
744	0.318402	0.236375	0.0598355	0.0574347	0.0241515	0.0139037	40.0362	17.9211	21.3196	7.39614	125.325	139.685	124.386
745	0.380185	0.198158	0.0713006	0.0603429	0.0236835	0.0194405	44.3323	17.1477	26.2316	7.40878	104.596	89.059	82.8978
746	0.653149	0.261785	0.0501024	0.0502966	0.023254	0.0182318	46.8163	13.4179	7.74257	7.71256	-143.592	-147.556	-107.549
747	0.76615	0.191257	0.0658794	0.0706387	0.0212796	0.0180277	27.7177	17.7147	10.5279	7.03375	-44.0183	-43.0718	-35.6392
748	0.294429	0.306654	0.0673874	0.0576548	0.0216622	0.0182632	38.9258	16.7961	18.1224	7.17782	110.372	124.733	121.478
749	0.538084	0.208083	0.0724117	0.0570618	0.0226386	0.0107548	46.1085	14.4148	26.4471	7.90734	-15.9872	-19.1334	-15.7902
750	0.708123	0.166797	0.0659636	0.0639441	0.0213596	0.0184828	42.9877	13.1324	12.5814	7.58968	-140.009	-157.684	-123.882
751	0.522146	0.256178	0.0673405	0.0686469	0.0217698	0.011993	44.5426	16.3389	19.8301	7.43277	21.2733	27.3642	17.2608
752	0.546001	0.207295	0.0711908	0.0738146	0.0235093	0.0112972	33.9335	12.1326	16.8938	7.11762	-17.1286	-15.1256	-9.1204
753	0.683535	0.171265	0.0637242	0.0699072	0.0248151	0.0127856	33.1763	12.0576	22.9232	7.71284	-57.3653	-60.0126	-49.8193
754	0.64878	0.167208	0.0642736	0.0529235	0.0236693	0.0130103	36.8704	14.1152	23.1054	7.56389	-62.6162	-62.1342	-47.8763
755	0.398182	0.124001	0.0651583	0.063157	0.021107	0.0188407	37.9197	17.4996	17.9754	7.01735	45.7409	31.4783	42.5413
756	0.781536	0.184944	0.0668151	0.0735527	0.0244152	0.0161071	45.083	15.2082	10.0009	7.71073	-146.188	-164.032	-137.942
757	0.752774	0.285145	0.0584571	0.0658574	0.0209402	0.0190289	31.933	17.5292	13.3108	7.81964	-11.7583	-12.344	-11.2585
758	0.828957	0.204246	0.0553247	0.0709427	0.0243786	0.016509	31.7394	13.1803	16.1844	7.39557	-73.1619	-76.5877	-59.5862
759	0.356606	0.201889	0.0586208	0.0599427	0.0210332	0.0130236	38.3704	13.1898	7.69726	7.27827	-0.390931	-3.18066	5.23126
760	0.289193	0.122736	0.0520352	0.0587871	0.0225821	0.014333	41.8187	13.0225	14.0667	7.32792	24.0674	20.4162	19.0784
761	0.594268	0.193073	0.0531278	0.0551232	0.0207375	0.0158401	29.7789	14.2069	15.6252	7.77489	-29.7954	-31.5222	-13.2097
762	0.511074	0.138012	0.0716395	0.0736977	0.024787	0.018991	34.9329	12.9104	12.7703	7.0281	-60.8128	-51.9691	-38.7114
763	0.289449	0.219768	0.0706022	0.0714864	0.0244308	0.0113845	43.7293	17.5971	8.82994	7.82286	83.8012	97.3992	93.0912
764	0.644342	0.190086	0.0516545	0.0610699	0.0222472	0.0178271	38.4584	15.1971	8.77953	7.52432	-113.742	-124.571	-86.5551
765	0.674287	0.323167	0.0642689	0.0545963	0.0236956	0.0104548	35.4831	15.1104	11.7136	7.85864	-21.4658	-19.5662	-30.2476
766	0.615997	0.241571	0.0602409	0.0645766	0.0209802	0.0134435	31.3674	14.2918	26.1048	7.69771	10.4891	17.669	4.70669
767	0.609667	0.18708	0.06525	0.0619601	0.0248089	0.0174486	29.0536	15.2921	9.62507	7.38983	-36.2297	-43.8754	-28.2819
768	0.67952	0.130676	0.0697857	0.0597476	0.0224845	0.0186676	28.4194	14.7644	16.602	7.06301	-58.3217	-52.9171	-47.0249
769	0.443196	0.128077	0.0549225	0.0628217	0.0209403	0.0199481	38.0667	12.3061	12.6157	7.7422	-86.3906	-83.2848	-48.0896
770	0.44332	0.284456	0.0575936	0.0652311	0.0244702	0.0126193	25.657	13.9038	19.1741	7.90996	71.7363	71.7751	61.6203
771	0.385335	0.198244	0.0558681	0.0664729	0.0210739	0.0173943	35.8501	14.1122	12.3422	7.94858	30.9465	21.451	29.3563
772	0.801579	0.178779	0.071385	0.0579891	0.0213054	0.0120956	26.171	14.9417	10.391	7.1383	-63.9626	-65.1792	-57.8958
773	0.75692	0.313762	0.0728707	0.0624928	0.0209687	0.0155045	29.2806	15.5397	18.632	7.93145	8.81123	11.464	2.29176
774	0.54428	0.282514	0.0573699	0.0732126	0.02365	0.0111393	37.8164	17.2754	8.49342	7.0243	2.45424	0.763644	-2.63479
775	0.406121	0.327968	0.0609625	0.0536465	0.0232784	0.0199409	32.0909	13.9771	10.0806	7.01767	51.2433	46.3485	33.3376
776	0.685689	0.211626	0.0624547	0.0693494	0.0240175	0.0180521	25.3562	15.6616	17.0185	7.381	5.25056	9.30782	9.86954
777	0.742415	0.1416	0.0637547	0.0649385	0.0222592	0.0149294	29.8288	16.7217	26.484	7.70993	-38.0176	-30.1353	-32.2268
778	0.843286	0.208964	0.068651	0.0589767	0.0226283	0.0158016	37.8808	17.2867	18.6632	7.65839	-64.2272	-71.5027	-61.8563
779	0.60966	0.143732	0.0601616	0.0614919	0.0237313	0.0196102	37.0998	13.8974	17.3788	7.55336	-91.4742	-89.7841	-62.8048
780	0.706369	0.223192	0.0558879	0.0652399	0.0208326	0.0175428	42.101	12.4531	14.9949	7.76609	-109.79	-112.17	-86.4847
781	0.342367	0.275604	0.066923	0.0609644	0.0206898	0.0131827	44.7502	13.5577	24.8777	7.1963	61.6075	70.5319	65.5363
782	0.663604	0.338538	0.0683902	0.0505756	0.0244053	0.0110693	35.5838	12.7397	21.2209	7.48163	-9.18723	-3.64084	-24.813
783	0.751163	0.288101	0.0518796	0.0636744	0.0232484	0.0119713	46.0612	17.9052	14.1125	7.16349	-63.9974	-64.0544	-60.154
784	0.709873	0.204748	0.0703415	0.0700686	0.0249523	0.0150646	41.3122	15.9632	11.6218	7.9044	-83.6545	-98.0545	-78.9495
785	0.269176	0.161923	0.0633718	0.0639018	0.0216482	0.0102695	39.593	16.4315	23.1575	7.2767	157.704	133.249	121.412
786	0.387153	0.211314	0.0549234	0.0599634	0.0237274	0.0174588	42.8988	13.3268	25.5059	7.06374	39.6649	32.7606	33.9769
787	0.484265	0.260105	0.0540155	0.067689	0.024786	0.0101896	32.5617	15.1837	26.8105	7.61504	63.5951	64.7136	45.7669
788	0.728736	0.137631	0.0588729	0.0667882	0.0238574	0.0165555	33.8765	13.6615	24.6009	7.36692	-87.04	-76.604	-71.9376
789	0.366637	0.128551	0.0731503	0.0662414	0.0232328	0.0123301	32.6051	16.928	11.8845	7.84456	48.1327	43.5514	50.6497
790	0.560052	0.125425	0.0619347	0.0519087	0.0224656	0.0197948	37.1376	12.539	20.6762	7.76549	-86.7239	-93.9515	-60.9531
791	0.472539	0.307368	0.074629	0.0540182	0.024151	0.0187904	27.4374	13.5946	10.8756	7.87065	46.672	41.9023	31.4899
792	0.490131	0.159922	0.0608895	0.063806	0.0229515	0.016162	43.1453	12.9267	17.666	7.58283	-62.8511	-66.0871	-40.2491
793	0.438672	0.196457	0.0503283	0.070079	0.0213909	0.0107965	28.7193	17.9333	13.2023	7.42246	64.8365	67.845	66.0447
794	0.610141	0.326622	0.0583395	0.0515682	0.0239945	0.0178625	26.9291	15.727	21.7269	7.12226	45.9873	53.2265	31.0088
795	0.817157	0.17692	0.0568023	0.0582241	0.0208357	0.0194729	37.3397	14.6838	25.5457	7.12511	-86.4797	-80.1217	-75.5071
796	0.499935	0.297052	0.0607136	0.0683674	0.0219029	0.010738	35.5924	12.7111	18.0175	7.90961	16.994	18.8442	9.80137
797	0.448503	0.26641	0.0673596	0.0680387	0.0200223	0.0111982	26.9804	14.7282	8.96026	7.10948	47.8588	44.6475	40.2898
798	0.702965	0.271906	0.0677573	0.0558095	0.0222644	0.0169942	44.7096	15.9508	16.6783	7.19661	-49.911	-47.3189	-48.4065
799	0.581139	0.33422	0.0511204	0.0640477	0.02495	0.0116084	27.8313	17.5179	20.108	7.4928	60.2283	73.3809	47.3811
800	0.419221	0.254596	0.0535237	0.070311	0.020639	0.0196211	35.6357	12.4368	15.2996	7.98006	24.1434	18.4728	25.4924
801	0.601343	0.163394	0.0682408	0.0528656	0.0210518	0.0166454	29.0706	16.3961	22.0284	7.27531	5.59799	9.76829	12.8115
802	0.780263	0.321483	0.0521992	0.0723375	0.0220731	0.0143118	40.1569	16.3093	19.4427	7.76456	-30.8181	-28.4399	-35.3025
803	0.452179	0.255887	0.0702764	0.0716709	0.0241232	0.0169892	41.2961	15.4466	22.5526	7.41712	55.0993	61.1412	47.5224
804	0.416006	0.155006	0.0672068	0.0650233	0.0246651	0.0194775	40.0145	12.3191	8.73397	7.71873	-58.0165	-66.2042	-39.1252
805	0.291306	0.198454	0.0508527	0.0695971	0.0214446	0.0122727	34.7647	16.4928	17.0112	7.84488	103.948	125.323	112.825
806	0.658683	0.255773	0.0604434	0.0671743	0.0214071	0.0104886	34.0288	15.1467	23.4526	7.85676	-1.16861	6.31987	-1.99001
807	0.314057	0.141987	0.069779	0.0695022	0.0220521	0.0103474	44.6644	12.3396	15.535	7.27942	15.1855	13.5128	23.5307
808	0.754252	0.308312	0.0579346	0.0653095	0.0240999	0.0139522	37.1519	16.0652	17.1404	7.41538	-21.5452	-20.3195	-28.2114
809	0.593273	0.147312	0.0520399	0.0541797	0.022421	0.0154007	37.94	12.2995	27.4643	7.56162	-80.4022	-83.36	-63.7451
810	0.659878	0.23431	0.0554727	0.0681275	0.0223571	0.0128396	35.8224	15.707	12.5641	7.71448	-47.4297	-49.0045	-36.807
811	0.552928	0.163346	0.0536516	0.0549015	0.0217009	0.0187006	32.5471	12.3448	24.7633	7.26909	-33.437	-32.9372	-23.0216
812	0.286847	0.14525	0.0684374	0.0651279	0.0231282	0.0140677	41.2042	15.2903	20.6482	7.11882	94.1335	91.4875	88.3172
813	0.758945	0.204957	0.0673359	0.0715703	0.0202888	0.0182916	43.7321	15.4199	26.0727	7.93226	-73.6682	-70.6136	-65.9993
814	0.567088	0.331125	0.0693043	0.0551274	0.0241387	0.0198111	27.1136	12.2782	15.1288	7.54661	23.6131	24.3341	7.35359
815	0.421236	0.238636	0.0715229	0.0618678	0.0223346	0.0111435	38.7017	15.6725	18.777	7.62352	61.0063	66.6626	58.9168
816	0.677734	0.270814	0.0571059	0.0716431	0.0217212	0.019239	41.8799	15.5196	25.6239	7.04083	-15.713	-10.9739	-22.6429
817	0.30156	0.323855	0.0645719	0.0558671	0.0211812	0.0184597	35.7415	12.7168	10.6384	7.75723	60.1526	66.22	54.3826
818	0.400761	0.173843	0.0571022	0.0734483	0.0233906	0.0109009	34.8991	16.2949	13.1624	7.51017	53.0908	38.7042	42.8745
819	0.344449	0.14204	0.0622066	0.0585585	0.0247216	0.0100526	30.4135	13.4016	18.3292	7.57657	49.5618	56.4844	58.5201
820	0.795425	0.213823	0.0511502	0.0519959	0.0205047	0.0128014	43.9143	16.4838	17.7011	7.76759	-111.942	-116.345	-90.832
821	0.25016	0.244406	0.0655798	0.0713237	0.0234989	0.0137106	27.8202	14.5365	20.5538	7.94101	131.916	132.109	137.716
822	0.67312	0.216923	0.0727213	0.069795	0.0219466	0.0148346	46.979	15.7833	18.4	7.31257	-68.2237	-62.5689	-56.3927
823	0.479118	0.212897	0.0682301	0.064441	0.0203912	0.0173002	36.4245	14.2265	24.5901	7.57483	29.8091	35.2427	27.6451
824	0.509313	0.291719	0.0687624	0.0539774	0.0241342	0.0156921	40.0685	15.9793	8.66484	7.10907	3.71784	-0.977105	-4.13996
825	0.27443	0.325689	0.0728443	0.0682906	0.0235145	0.0164283	37.6534	15.0927	27.4314	7.8397	108.463	103.966	106.573
826	0.662226	0.200657	0.0578785	0.0658603	0.0230222	0.0135628	31.8565	15.9715	20.1732	7.05944	-13.5872	-8.21886	-8.41771
827	0.73323	0.201843	0.0696532	0.0697244	0.0203171	0.0173999	34.5394	16.9225	15.7841	7.09794	-46.7316	-40.2485	-33.7081
828	0.553631	0.286831	0.0592849	0.0660522	0.0229735	0.0116489	25.6113	16.4627	19.7738	7.73863	66.0006	77.9622	57.1174
829	0.360449	0.13794	0.0633931	0.070666	0.0219624	0.0189961	42.3154	16.4003	27.4477	7.41209	79.2312	64.3537	60.5592
830	0.760792	0.29908	0.0624438	0.0509798	0.0248407	0.0122466	31.1099	16.0497	20.1184	7.8877	-2.78439	1.76939	-1.83904
831	0.773362	0.293861	0.0594697	0.0693945	0.0227754	0.0181554	33.2486	12.1401	17.3247	7.1348	-42.8979	-38.5128	-36.418
832	0.650839	0.168848	0.0712332	0.0707677	0.0224048	0.0161277	31.0387	17.3114	8.7803	7.30061	-56.4866	-62.8225	-47.1747
833	0.304522	0.235086	0.0565049	0.0589472	0.0227977	0.0138683	43.4753	15.1434	24.1572	7.87109	85.371	102.587	92.1533
834	0.442583	0.190018	0.0538138	0.0538179	0.0200548	0.0140914	26.1444	13.8622	15.2811	7.64271	31.0109	34.0546	40.9071
835	0.683896	0.239363	0.0626253	0.050729	0.0215685	0.0197492	37.6257	12.9587	22.0657	7.78013	-53.218	-49.7908	-41.8363
836	0.635201	0.272562	0.0700695	0.0524405	0.0212691	0.0129838	34.7046	12.7626	10.6884	7.54997	-46.5046	-49.2647	-42.8123
837	0.461655	0.130536	0.0506911	0.0576391	0.0241728	0.0100592	35.3465	14.3736	16.6687	7.35647	-36.1691	-39.6572	-13.3517
838	0.549591	0.330768	0.0607993	0.0742655	0.0241502	0.0136107	27.9291	12.3759	20.7084	7.50263	34.3907	34.3765	12.5649
839	0.691173	0.33271	0.0558675	0.071538	0.0201498	0.0177431	30.1638	14.151	23.0874	7.44365	14.1516	18.054	-1.82383
840	0.562165	0.147571	0.0699995	0.0512802	0.021825	0.0144579	28.3741	14.5196	11.4883	7.52868	-51.8726	-53.9047	-28.9318
841	0.735418	0.200268	0.0688385	0.0593819	0.0224649	0.0159916	33.8655	13.1709	16.6839	7.65044	-73.4809	-72.453	-58.6206
842	0.610402	0.199701	0.0736083	0.0545899	0.0249624	0.0101535	43.6618	13.7925	26.3109	7.92816	-42.5573	-47.0774	-39.1639
843	0.399589	0.305765	0.070126	0.050314	0.0247151	0.0126322	35.1563	15.9492	26.3062	7.41457	89.4326	98.7953	79.9524
844	0.302816	0.180145	0.0529477	0.0700624	0.0213545	0.0127079	25.6796	16.3981	18.9507	7.7473	153.87	142.978	127.356
845	0.40219	0.318591	0.0679394	0.0732104	0.0219039	0.0162633	27.016	15.4652	25.2799	7.80774	94.6214	97.4212	80.2177
846	0.705991	0.127884	0.0513385	0.0708404	0.0232727	0.015691	27.5317	15.4866	22.1297	7.42285	-46.0532	-42.0661	-36.9093
847	0.51392	0.222613	0.0734974	0.0522924	0.0208085	0.0113526	32.2203	15.7019	22.0653	7.74736	44.1422	51.6371	45.779
848	0.578681	0.250594	0.0548146	0.0688297	0.0205465	0.0189091	30.122	13.6048	15.289	7.64324	0.485803	1.28327	3.08328
849	0.732993	0.263863	0.0591519	0.0618507	0.024744	0.01582	43.2406	15.7682	24.1534	7.92861	-45.5392	-41.6967	-44.1127
850	0.57299	0.260231	0.0628624	0.0571372	0.0239668	0.0124329	42.712	15.9213	15.6763	7.83154	-13.6283	-16.3535	-13.5961
851	0.83709	0.227321	0.071779	0.0607078	0.0242271	0.0184306	46.7494	17.1016	10.0563	7.53582	-131.103	-143.755	-124.969
852	0.373698	0.244598	0.0508407	0.0605767	0.0204087	0.011036	38.3501	12.041	25.9573	7.23083	46.0587	39.319	37.1744
853	0.804354	0.294461	0.0625593	0.0618066	0.022972	0.0151538	42.6131	15.9683	17.2569	7.25775	-57.958	-56.0208	-57.6491
854	0.312486	0.304254	0.0561639	0.06477	0.0202719	0.0144344	41.0987	17.8027	15.7257	7.03266	121.718	116.956	111.849
855	0.329508	0.278887	0.0693239	0.0641925	0.0222773	0.0161853	41.9569	14.7388	9.53363	7.80973	61.8085	60.5929	53.0704
856	0.623929	0.169254	0.0662182	0.0585785	0.0242287	0.0186259	36.5949	13.4882	12.7193	7.68096	-85.06	-98.3655	-69.3331
857	0.541996	0.137485	0.0531989	0.0603939	0.0209741	0.017972	34.0973	12.8227	13.94	7.29139	-92.6196	-88.3709	-57.576
858	0.828477	0.262902	0.0569554	0.0741485	0.0202498	0.0129764	39.481	15.3428	26.9296	7.50329	-47.8507	-48.9232	-45.6319
859	0.691338	0.274223	0.0726351	0.0697923	0.0238553	0.0125206	30.107	13.9244	26.8	7.84862	10.3118	15.5469	-0.441648
860	0.388766	0.234395	0.0732209	0.0748727	0.0215394	0.0101364	43.5603	17.194	7.80559	7.48149	38.8649	30.5851	37.6583
861	0.639738	0.307153	0.0631198	0.0505933	0.0236773	0.0128434	29.1693	16.3022	7.78812	7.3604	-6.52487	-2.41042	-11.2854
862	0.34698	0.324154	0.0506612	0.0512596	0.0205262	0.013886	42.5309	12.0984	17.7951	7.54061	33.1651	39.624	32.8028
863	0.267096	0.137243	0.0552712	0.062175	0.0208563	0.0187969	36.9371	15.7887	13.2808	7.40808	72.2766	92.8288	76.9016
864	0.770576	0.202453	0.0615794	0.0696865	0.0200969	0.0180983	45.732	14.4008	12.9842	7.07401	-143.842	-136.78	-116.189
865	0.347001	0.158717	0.0705116	0.0554237	0.0249735	0.0198702	38.7309	13.5794	8.89638	7.72014	-0.455548	-2.69751	11.3132
866	0.723433	0.145968	0.0582974	0.0574455	0.0245172	0.0191037	42.6391	13.3716	8.9956	7.39232	-175.125	-204.27	-160.02
867	0.300903	0.252397	0.0701083	0.0744594	0.0218087	0.0136004	46.4589	14.8868	24.7831	7.62535	80.5969	106.246	99.47
868	0.394238	0.280201	0.0552823	0.0574023	0.0231674	0.0177205	27.7282	14.0743	23.286	7.48542	75.3401	86.1213	70.4927
869	0.357435	0.238746	0.0691979	0.0508602	0.0217768	0.0190728	45.5205	13.701	14.614	7.35011	38.8179	34.9092	41.6088
870	0.767457	0.282226	0.0527929	0.0581067	0.0207021	0.012964	27.9655	14.4259	8.47726	7.50194	-45.1505	-44.8534	-39.7429
871	0.482655	0.335733	0.0620141	0.0591607	0.0239724	0.017962	25.1713	17.5471	14.3776	7.37591	99.506	93.5081	69.9419
872	0.595881	0.180851	0.0636112	0.0646401	0.0207435	0.014898	29.6245	12.958	11.33	7.60701	-52.8685	-60.3523	-40.0823
873	0.659378	0.274332	0.0618996	0.0542588	0.0213942	0.0108879	44.556	12.8099	21.1237	7.14142	-55.7157	-50.9445	-51.2516
874	0.451084	0.247817	0.0531413	0.0515271	0.0214394	0.0143781	40.374	13.565	22.0579	7.59985	19.7945	18.9549	17.9143
875	0.802044	0.335862	0.0519056	0.0531505	0.0237449	0.015685	41.5359	17.4884	25.9286	7.78588	-23.2483	-23.8415	-36.7185
876	0.691761	0.191375	0.0708019	0.0672725	0.0205927	0.0157051	29.7428	15.4747	22.1169	7.73116	-11.4174	-6.1585	-6.64633
877	0.467996	0.329956	0.0682683	0.0605782	0.0248942	0.0197664	43.0067	12.267	17.581	7.36204	15.2229	14.0156	2.00524
878	0.350866	0.129901	0.062008	0.0680973	0.022346	0.0117492	44.6405	13.4633	10.3102	7.88498	-43.8358	-43.5265	-22.6
879	0.564214	0.133531	0.0516727	0.0660476	0.02176	0.0118057	25.1079	16.4018	22.4577	7.63837	14.4906	14.9645	20.7792
880	0.37598	0.145735	0.0638188	0.0655796	0.0204311	0.0115649	27.6309	15.0099	9.22841	7.43778	32.0637	30.1083	32.5449
881	0.518399	0.192676	0.062302	0.0534299	0.0200491	0.0130493	32.9059	16.4019	7.75114	7.22198	-38.1537	-41.3006	-17.4471
882	0.648269	0.271808	0.0749166	0.0587677	0.0225174	0.0132219	44.617	12.2544	10.3875	7.83148	-84.1297	-93.5358	-82.5229
883	0.830668	0.230541	0.0598427	0.0726711	0.0222569	0.0184042	40.166	14.409	14.6233	7.76209	-90.0152	-102.601	-86.1136
884	0.751653	0.16869	0.0589262	0.0570318	0.0203249	0.0193512	31.1434	13.825	20.9531	7.94035	-61.3471	-66.6378	-51.278
885	0.65623	0.146172	0.0748963	0.0741626	0.0201917	0.0198413	44.0444	16.5099	25.0847	7.14588	-65.6764	-59.1455	-51.3675
886	0.727982	0.23392	0.0558637	0.0632353	0.0213932	0.0141918	32.029	17.2708	17.0752	7.85761	-16.1822	-16.8015	-11.063
887	0.535694	0.24558	0.0523567	0.0654553	0.0226149	0.0107123	41.6654	14.4349	9.98989	7.89072	-50.0925	-59.2255	-37.6553
888	0.72436	0.24085	0.0691061	0.0596586	0.0206977	0.0177405	29.4076	14.0696	18.0609	7.91305	-21.4876	-18.3202	-13.8243
889	0.641239	0.260747	0.0713909	0.05301	0.0209054	0.0139059	44.8698	13.7856	10.7787	7.90368	-83.2923	-92.3369	-75.3176
890	0.577995	0.177268	0.0598379	0.0652534	0.0203084	0.0105304	32.4618	16.2841	22.0116	7.23866	5.35646	8.31862	10.9176
891	0.559636	0.230854	0.0550205	0.0606891	0.0229136	0.0153824	38.5887	13.506	24.4342	7.93566	-16.435	-13.5675	-13.451
892	0.319788	0.137064	0.0559327	0.0689358	0.0203263	0.0151845	45.9009	14.6488	18.3099	7.94834	24.2897	27.2705	36.6432
893	0.552134	0.1697	0.0500454	0.0507087	0.0219399	0.0120365	34.3231	15.9299	16.5393	7.97723	-34.2321	-40.2301	-11.1517
894	0.431462	0.271053	0.0611995	0.0748287	0.0234643	0.010565	26.8908	14.7277	17.8849	7.98746	70.667	79.1964	72.3059
895	0.51791	0.206978	0.0520995	0.0574356	0.0248546	0.012677	30.5648	13.1313	11.0095	7.82065	-25.8347	-32.8445	-11.7016
896	0.802144	0.249314	0.0729262	0.0536235	0.0218527	0.0191927	41.5757	15.7303	26.6615	7.23659	-49.9182	-46.6536	-48.2633
897	0.817911	0.210304	0.0609798	0.0741028	0.0246818	0.018423	42.6357	14.8019	7.76527	7.37385	-143.627	-154.677	-133.488
898	0.60595	0.163995	0.059444	0.0625396	0.024513	0.0151758	35.7851	14.092	16.1535	7.91024	-63.9018	-71.8424	-48.0882
899	0.453575	0.18139	0.0671799	0.0744429	0.0213154	0.0175721	32.1264	16.2279	12.0288	7.03253	36.2466	25.4027	29.8818
900	0.729931	0.286393	0.0663378	0.0711712	0.0230057	0.0199816	35.9775	12.6193	13.6932	7.20802	-49.438	-45.4838	-45.8447
901	0.554949	0.222015	0.0566228	0.0749215	0.0229093	0.0161929	33.9121	13.1405	23.601	7.31109	2.93457	6.49731	0.997637
902	0.392684	0.259415	0.064195	0.0664315	0.0243356	0.0148018	37.1057	13.0296	16.8531	7.79119	41.358	44.9425	42.2405
903	0.703033	0.174738	0.0666347	0.0612506	0.022212	0.0125722	29.4469	17.3195	21.7402	7.32852	-10.7107	-4.37019	-3.72201
904	0.817513	0.26366	0.0684803	0.0557499	0.0245537	0.0111173	38.3086	12.6708	22.7355	7.69091	-65.8554	-66.5242	-59.229
905	0.726244	0.223353	0.0506485	0.0556142	0.0210225	0.0130917	25.8656	15.131	10.0534	7.45832	-44.4625	-46.6122	-30.0011
906	0.692901	0.221424	0.0616202	0.073412	0.022488	0.0111391	37.4179	14.9834	19.6873	7.95098	-39.4532	-39.3413	-33.7036
907	0.776615	0.210165	0.0533348	0.0645529	0.0202523	0.014722	45.7745	17.0279	11.9175	7.79428	-136.138	-144.602	-112.822
908	0.605381	0.286617	0.068728	0.0668459	0.023633	0.0170178	34.7354	15.1932	18.1607	7.22092	21.6618	24.0712	8.35896
909	0.569188	0.141861	0.0689552	0.0675996	0.0239215	0.019323	41.7918	13.3472	17.8254	7.84746	-87.5017	-92.6748	-65.5399
910	0.356755	0.314858	0.0561818	0.0664907	0.0208672	0.0193409	34.4176	12.1523	14.0491	7.8504	46.0053	45.9039	40.5904
911	0.543031	0.290991	0.0740749	0.0745895	0.0236844	0.0149644	37.8125	15.1993	15.3355	7.83337	26.5644	26.4232	12.6482
912	0.4581	0.203302	0.0561945	0.056821	0.0215091	0.0127895	26.8804	15.8191	14.7369	7.58175	46.8245	53.4462	52.7107
913	0.652258	0.20129	0.0720973	0.0523905	0.0215946	0.0129387	28.6811	14.8822	11.107	7.53054	-38.2777	-43.4007	-27.5009
914	0.595505	0.215445	0.0618259	0.0651693	0.0242943	0.0172326	37.1401	15.7023	15.9293	7.07003	-20.0809	-18.1323	-13.7902
915	0.618014	0.288806	0.0589525	0.0558862	0.0209958	0.010599	27.4838	15.9193	24.3473	7.85636	45.5911	53.1003	34.8904
916	0.400415	0.291473	0.051758	0.0721555	0.0248813	0.0119751	41.614	15.299	8.82223	7.98161	26.0555	25.79	25.0775
917	0.62493	0.222015	0.0588569	0.0534988	0.0246258	0.0154054	44.7297	15.6754	27.326	7.06528	-32.6078	-29.2162	-30.2687
918	0.551888	0.271657	0.0648493	0.0725491	0.0208008	0.0149904	28.9151	15.5006	18.0543	7.17105	55.1326	53.0974	39.2084
919	0.601003	0.324487	0.0588471	0.0506188	0.0234819	0.0156516	34.9649	16.9741	17.6191	7.71687	29.5322	34.5416	15.7324
920	0.712644	0.211578	0.0662671	0.0628597	0.0214578	0.0108073	37.0907	15.125	12.0807	7.56262	-84.2244	-86.4497	-67.3276
921	0.634336	0.285639	0.0636338	0.06234	0.0249337	0.0103232	28.1645	15.9739	21.9064	7.73317	36.2172	48.8098	32.4309
922	0.653566	0.12496	0.0555853	0.0717848	0.020977	0.0159424	44.9964	16.3554	22.7276	7.04032	-116.709	-105.916	-86.9798
923	0.260171	0.307267	0.0559596	0.0583019	0.0219056	0.0170485	43.8768	12.5806	11.7326	7.91064	56.1989	71.3455	62.4309
924	0.788456	0.146302	0.0579904	0.0720816	0.0240584	0.0152607	31.3177	12.1679	20.153	7.46557	-85.7805	-88.4101	-78.5449
925	0.7749	0.149893	0.0651079	0.0541879	0.0216709	0.0193777	30.73	15.0081	17.3834	7.09334	-73.9489	-72.6616	-64.6648
926	0.435268	0.191789	0.0646766	0.05512	0.0218729	0.0197395	32.2144	14.3823	17.0482	7.98204	38.981	31.7587	39.5074
927	0.511843	0.314144	0.0614042	0.0534274	0.022409	0.0189306	41.3667	14.9223	23.0601	7.55523	31.3982	34.9977	13.9307
928	0.79976	0.23244	0.056666	0.0619569	0.020048	0.0152787	28.2725	14.8057	25.957	7.48969	-17.2975	-14.7039	-11.7799
929	0.605199	0.250016	0.0567476	0.0722602	0.0230873	0.014807	40.6418	14.5359	13.5526	7.1386	-34.9556	-40.302	-35.5584
930	0.430624	0.333971	0.0748238	0.0534241	0.0242603	0.0122156	26.6871	17.239	20.4463	7.47949	115.083	114.01	96.2388
931	0.813738	0.238304	0.0661468	0.0746761	0.022019	0.0134244	43.7885	16.4424	9.36941	7.88755	-122.54	-124.783	-109.412
932	0.793693	0.223104	0.0620045	0.0689735	0.0222365	0.0165034	37.9758	17.3261	10.5461	7.74642	-91.5925	-94.1672	-78.3798
933	0.577648	0.215614	0.0657152	0.073987	0.0207361	0.0122565	40.7249	15.3365	24.3523	7.78731	-3.46611	-0.762791	-4.54806
934	0.520573	0.167942	0.0712228	0.0508269	0.0234453	0.0159477	27.632	15.4124	10.286	7.91808	-13.1256	-17.8688	1.60887
935	0.81914	0.27026	0.0560814	0.0623118	0.0247749	0.0145339	39.3071	14.1259	26.4115	7.22468	-53.9279	-54.2108	-53.5526
936	0.325836	0.323643	0.0534704	0.0555156	0.0240957	0.0171374	42.9833	16.9997	14.7194	7.59049	86.2472	103	87.1551
937	0.58903	0.179883	0.0571628	0.0567983	0.0248206	0.0171439	26.5286	16.3998	21.5381	7.89882	26.3601	27.5129	30.7371
938	0.357807	0.124858	0.0656944	0.0705788	0.0225706	0.010687	37.8063	13.0838	16.3663	7.30269	6.89962	6.91662	15.8776
939	0.306295	0.25577	0.0550785	0.0524037	0.0214595	0.0146071	30.3475	12.819	20.2978	7.37567	80.2775	89.8542	85.1537
940	0.317686	0.12701	0.0664371	0.051023	0.0235984	0.0135164	33.3102	15.9337	21.3381	7.58743	85.5815	93.6347	89.2717
941	0.804819	0.3155	0.0601775	0.0548154	0.0246367	0.0147344	44.8926	16.3934	11.6189	7.93882	-80.0084	-82.0985	-82.9231
942	0.626647	0.130964	0.0691245	0.065367	0.0231534	0.0174186	45.6194	14.7049	15.3779	7.88113	-146.136	-147.207	-109.281
943	0.511618	0.167734	0.074705	0.0626577	0.0227379	0.010754	41.7982	15.6656	7.967	7.72377	-75.9006	-93.7394	-55.9968
944	0.276579	0.144354	0.0711286	0.06837	0.0235561	0.0151713	39.7277	16.0319	11.9757	7.15904	91.8827	83.3074	76.8101
945	0.833349	0.252281	0.0727584	0.0662324	0.0234259	0.0128063	45.3744	14.6366	8.48457	7.93185	-140.693	-139.417	-129.598
946	0.637767	0.161248	0.0620683	0.0687867	0.0206971	0.0141754	31.9738	14.8171	15.0625	7.51976	-51.89	-59.8566	-42.2693
947	0.611477	0.30321	0.0619075	0.0679981	0.0236153	0.0189955	44.2496	17.7141	21.8125	7.3058	20.1114	27.3812	7.16059
948	0.680215	0.214988	0.059063	0.0516619	0.023053	0.0166621	30.9757	15.6904	21.7216	7.88884	-13.827	-9.11947	-5.17011
949	0.825703	0.281099	0.0728594	0.0734496	0.0233989	0.0109692	34.9394	16.1779	21.5781	7.77585	-18.549	-20.9757	-17.9292
950	0.76847	0.161665	0.0515002	0.0556411	0.0226408	0.0104769	37.0692	16.4469	18.7765	7.61145	-101.975	-102.42	-78.5844
951	0.464293	0.163678	0.0748204	0.0679932	0.0201836	0.0183899	26.6283	14.6546	11.3144	7.76638	18.6033	13.1734	22.4473
952	0.460951	0.17464	0.0595575	0.0717498	0.0242349	0.0148723	31.6566	14.6822	22.9465	7.3972	41.5113	42.2872	37.3844
953	0.590735	0.122661	0.0595468	0.0550696	0.0223572	0.0195001	28.0313	13.3342	16.2595	7.66754	-68.9459	-67.959	-42.1656
954	0.760533	0.217829	0.065388	0.05794	0.0211228	0.0110904	28.2679	16.1559	12.8035	7.2611	-38.0677	-37.2571	-26.5416
955	0.351538	0.241458	0.0574916	0.0574411	0.020137	0.0158629	46.9761	16.9896	14.6146	7.59806	68.4057	70.6859	67.9187
956	0.631317	0.212965	0.0659288	0.0509979	0.0205132	0.0125884	38.3461	15.4317	24.9408	7.39494	-18.311	-17.0981	-16.421
957	0.486839	0.266774	0.071066	0.071189	0.0204179	0.0139269	26.3012	17.3801	11.393	7.73562	72.3807	76.1042	64.6968
958	0.50355	0.182009	0.0729607	0.051878	0.023411	0.0195156	45.9422	14.0389	24.621	7.34214	-19.009	-24.458	-12.2237
959	0.746253	0.315823	0.0599775	0.0572074	0.0227421	0.0172739	36.6616	14.8217	23.8676	7.20098	-14.5866	-10.7246	-26.6803
960	0.805033	0.299569	0.0597728	0.0510306	0.0226612	0.0180817	45.2463	13.1644	22.5693	7.4277	-77.7222	-77.5377	-77.3674
961	0.678047	0.282776	0.0526895	0.0724279	0.0210678	0.014289	44.3265	16.0154	15.3809	7.29263	-42.0647	-44.5417	-43.6119
962	0.623749	0.28731	0.0616422	0.0549682	0.0228589	0.0150441	35.1247	13.5903	14.1955	7.44381	-21.6351	-20.6358	-24.4101
963	0.606423	0.216879	0.0651552	0.0731546	0.0249374	0.0182192	33.846	13.5612	19.0086	7.33663	-13.3367	-11.5918	-9.8202
964	0.632567	0.249902	0.0619234	0.0725061	0.0214552	0.0185087	35.7608	14.5548	13.7513	7.52709	-26.9061	-27.9231	-25.089
965	0.361353	0.13411	0.0722948	0.0749253	0.02427	0.0182812	25.5159	13.9947	21.1887	7.97628	64.9564	77.0127	77.0571
966	0.837158	0.18608	0.0600618	0.0713551	0.0209151	0.0188779	25.0432	13.3349	20.143	7.09458	-42.6548	-36.3797	-24.3453
967	0.522949	0.195784	0.0532747	0.0677766	0.0225171	0.0108486	34.408	17.975	19.3693	7.05718	36.8202	37.5233	37.1176
968	0.508115	0.151404	0.0559043	0.0603214	0.0231519	0.0164471	39.333	16.9329	11.5404	7.33503	-56.8375	-66.3247	-34.3384
969	0.669846	0.276503	0.0659789	0.0503458	0.0204373	0.0170577	27.691	14.2639	17.0092	7.33438	5.55427	10.2953	6.47323
970	0.268809	0.144573	0.0500161	0.0639447	0.0243318	0.0190044	44.6614	14.7748	12.2166	7.4947	44.8815	54.764	47.928
971	0.459405	0.32003	0.0501828	0.0709631	0.024116	0.0179557	39.5092	12.1168	16.5703	7.43916	15.0391	11.3793	2.36963
972	0.431315	0.312229	0.0749662	0.0523932	0.0202751	0.0141002	34.7103	13.8939	25.5328	7.88044	59.4514	64.7905	48.0307
973	0.378403	0.333963	0.0685009	0.0521468	0.0242581	0.0117787	37.3814	12.2795	18.8319	7.33903	49.0822	47.8084	39.2804
974	0.802014	0.238807	0.0712784	0.0690803	0.0243093	0.0159147	36.1443	16.897	8.92279	7.2876	-82.9404	-80.5656	-71.2344
975	0.738834	0.258862	0.0686217	0.0594901	0.0221353	0.0116888	39.9407	13.3935	22.9152	7.88287	-52.7884	-50.2798	-51.3296
976	0.793475	0.198116	0.0723067	0.0579767	0.0247769	0.0174517	35.6811	16.439	21.216	7.51189	-51.6536	-49.7982	-42.6871
977	0.326192	0.339341	0.0560651	0.0746513	0.0236212	0.0147713	25.7638	17.334	24.8533	7.3762	123.266	122.56	115.534
978	0.798026	0.169318	0.0532399	0.0679545	0.0229045	0.0165344	27.5177	17.1588	19.1102	7.88376	-35.2136	-33.5903	-24.3518
979	0.629416	0.263539	0.0556267	0.0603296	0.0227013	0.0196658	26.6858	15.5824	20.0221	7.24576	30.4249	38.3156	27.8953
980	0.308524	0.253098	0.0587503	0.0524658	0.0235272	0.0131303	38.3721	15.9285	9.72294	7.164	85.562	83.2418	76.429
981	0.417099	0.205194	0.0571771	0.068364	0.0200251	0.0107644	30.1362	17.4901	11.7739	7.6586	78.5799	66.5135	66.1708
982	0.578129	0.151281	0.0731872	0.0659327	0.0239126	0.0179142	28.1243	14.5991	8.2274	7.25562	-53.8169	-58.0276	-43.5181
983	0.824504	0.12553	0.0512828	0.051846	0.0246343	0.0136538	36.6638	13.7386	16.3909	7.1576	-149.914	-146.138	-136.093
984	0.828933	0.212645	0.0648167	0.0530127	0.0200415	0.015851	45.4666	15.7913	14.0316	7.27661	-128.916	-137.584	-117.468
985	0.344568	0.160502	0.0540725	0.0745399	0.0241231	0.0118334	38.5719	13.7725	13.2459	7.29871	25.3129	23.6229	29.0003
986	0.8243	0.20148	0.054189	0.0505603	0.0249857	0.0115366	30.1574	12.2852	11.1341	7.22865	-92.6928	-99.1247	-79.6279
987	0.541225	0.305143	0.062555	0.0513458	0.0211383	0.0182688	29.5506	17.9677	26.1758	7.67012	76.1021	92.1662	63.9171
988	0.730168	0.281531	0.0749832	0.0535218	0.0245977	0.0130096	25.8221	13.2406	26.3036	7.98167	10.1212	13.1529	4.94598
989	0.335132	0.245626	0.0588852	0.0723369	0.02321	0.0138388	39.594	15.6442	19.3293	7.25615	81.1927	97.4343	89.2562
990	0.503057	0.158908	0.0511769	0.0616455	0.0205266	0.0165075	36.1596	14.0858	7.51617	7.61917	-90.0384	-104.295	-63.2668
991	0.799441	0.330624	0.0553415	0.0640214	0.0213408	0.0181737	35.6876	16.3064	25.5601	7.97183	-9.40861	-9.57971	-20.7058
992	0.725324	0.178371	0.059946	0.0623614	0.0238192	0.0176627	43.9573	12.168	21.1579	7.49217	-130.272	-125.84	-103.223
993	0.825695	0.323408	0.0583417	0.0516946	0.0240276	0.0137418	46.2413	12.4011	8.97702	7.30103	-130.846	-115.367	-121.429
994	0.643444	0.169229	0.0557401	0.0724412	0.0205213	0.0118986	41.7131	17.5624	27.4277	7.5971	-38.8412	-38.9996	-29.9933
995	0.271427	0.202184	0.073403	0.0572141	0.0223488	0.016465	30.4269	12.5266	13.7891	7.54338	76.9511	90.3896	89.1614
996	0.759478	0.13925	0.0670797	0.0567262	0.0210953	0.0100361	39.8779	13.9944	23.6844	7.12977	-126.776	-109.028	-100.72
997	0.810396	0.260826	0.0740528	0.0648549	0.0246135	0.0128289	41.7047	15.1571	16.729	7.55222	-65.3943	-70.9415	-64.5521
998	0.657241	0.159736	0.0609493	0.061897	0.0216016	0.016386	37.8962	13.4799	19.2428	7.14906	-88.0012	-84.8811	-69.1312
999	0.704644	0.129911	0.0735084	0.0592078	0.0242877	0.0159207	43.0937	15.2574	17.0519	7.25855	-128.853	-135.045	-111.734
1000	0.695879	0.279098	0.0501459	0.0663903	0.0212992	0.0132529	45.3904	16.6852	18.5491	7.52871	-43.315	-44.0757	-42.2816
